# Supplementary material for: Epstein-Barr virus latent membrane protein 1 subverts IMPDH pathways to drive B-cell oncometabolism
Source: PLoS Pathog. 2025 May 14;21(5):e1013092. doi: 10.1371/journal.ppat.1013092 (PMC12169587; doi:10.1371/journal.ppat.1013092)
Supplement: S1 Table — Peak area intensities derived from both Akata and Daudi Burkitt lymphoma cells selectively expressing indicated LMP1 or LMP1 mutants and following fold change and statistical analyses. (XLSX) [file ppat.1013092.s001.xlsx]

## Sheet: Akata
Table 1: Metabolomic analyses of Daudi and Akata Burkitt cells conditionally expressing LMP1
Sample Name	Uninduced-1	Uninduced-2	Uninduced-3	Uninduced-4	Uninduced-5	Uninduced-6	WT-1	WT-2	WT-3	WT-4	WT-5	WT-6	TES1m-1	TES1m-2	TES1m-3	TES1m-4	TES1m-5	TES1m-6	TES2m-1	TES2m-2	TES2m-3	TES2m-4	TES2m-5	TES2m-6	UnAvg	WT avg	TES1m Avg	TES2m Avg	fold change WT/Un	FC TES1m/Un	FC TES2m/Un	FC TES1m/WT	FC TES2m/WT	FC TES1m/TES2m	log2 WT/Un	log2 TES1m/Un	log2 TES2,/Un	log2 TES1m/WT	log2 TES2m/WT	log2 TES1m/TES2m	pvalue WT/Un	pvalue TES1m/Un	pvalue TES2m/Un	pvalue TES1m/WT	pvalue TES2m/WT	pvalue TES2m/TES1m	neglog10pvalue WT/Un	neglog10pvalue TES1m/Un	neglog10pvalue TES2m/Un
glutamine	863775	674497	511574	681765	813814	564795	2.85297e+06	2.56077e+06	2.97449e+06	3.68306e+06	3.53758e+06	3.16029e+06	982064	1.0334e+06	1.12306e+06	979037	6394.43	1.06896e+06	3.055e+06	2.6609e+06	2.25963e+06	1.42594e+06	2.22062e+06	2.36301e+06	685037	3.12819e+06	865487	2.33085e+06	4.56646	1.26342	3.40252	0.276673	0.74511	0.371318	2.19108	0.337331	1.7666	-1.85375	-0.424474	-1.42927	1.74629e-05	0.214136	0.000268598	0.00032355	0.0433134	0.00135951	4.75788	0.66931	3.5709
citrate-isocitrate	649445	694196	406818	481654	693884	538011	1.48664e+06	1.49217e+06	1.86396e+06	2.10564e+06	1.95273e+06	1.94874e+06	1.04277e+06	1.05276e+06	1.35779e+06	1.08357e+06	N/A	1.3947e+06	2.6921e+06	2.50452e+06	1.94366e+06	1.07799e+06	2.12199e+06	1.76875e+06	577335	1.80831e+06	1.18632e+06	2.01817e+06	3.13218	2.05482	3.49566	0.656035	1.11605	0.587819	1.64716	1.03901	1.80557	-0.608155	0.158402	-0.766557	0.000153601	0.00304767	0.000453736	0.00279767	0.278422	0.0316185	3.81361	2.51603	3.3432
citrate	167609	122080	106932	153710	165898	154549	322883	313871	410528	519909	477146	461293	288429	235719	264013	258013	2461.8	166021	672465	621390	438118	262201	516703	510958	145130	417605	202443	503639	2.87746	1.39491	3.47027	0.484771	1.20602	0.401959	1.5248	0.48017	1.79505	-1.04463	0.270252	-1.31488	0.000212555	0.144668	0.000874641	0.0114422	0.19176	0.0048974	3.67253	0.839628	3.05817
histidine	721921	781527	395921	716585	692766	642641	1.12834e+06	1.23107e+06	1.21157e+06	1.38593e+06	1.63102e+06	1.38094e+06	801000	771305	683565	1.07077e+06	2165.34	783721	1.1808e+06	1.27695e+06	659886	525563	1.18601e+06	1.10259e+06	658560	1.32815e+06	685421	988632	2.01674	1.04079	1.5012	0.516074	0.74437	0.693302	1.01203	0.0576744	0.586118	-0.954351	-0.425908	-0.528444	0.000262549	0.433986	0.0150621	0.0123121	0.0333283	0.126235	3.58079	0.362524	1.82211
serine	110681	109833	72770.9	70866.4	145390	118933	245847	328478	362627	423283	379565	480310	112051	118130	149175	180401	N/A	147027	410109	347983	271934	152674	282536	300354	104746	370018	141357	294265	3.53254	1.34952	2.80933	0.382027	0.795271	0.480373	1.82071	0.43245	1.49022	-1.38826	-0.330481	-1.05777	0.000332567	0.0491719	0.000856509	0.0010678	0.138906	0.023846	3.47812	1.30828	3.06727
Glycerophosphocholine	1.06078e+07	8.21047e+06	6.21874e+06	7.25536e+06	7.22668e+06	8.12828e+06	1.53371e+07	1.44068e+07	1.74804e+07	1.70338e+07	1.31364e+07	1.48814e+07	1.88645e+07	2.19529e+07	2.21619e+07	2.10927e+07	38836.4	1.85378e+07	1.40631e+07	1.11059e+07	1.22162e+07	7.23989e+06	1.14529e+07	1.41904e+07	7.94123e+06	1.53793e+07	1.71081e+07	1.17114e+07	1.93665	2.15434	1.47476	1.11241	0.761502	1.46081	0.95356	1.10725	0.56048	0.153686	-0.39308	0.546766	0.00039572	0.0226663	0.00477017	0.296277	0.0235132	0.101138	3.40261	1.64462	2.32147
cystathionine	351257	337371	192373	268039	343812	298565	521639	505281	529350	681630	701263	602433	315886	255709	359394	340519	N/A	304711	577212	730243	505843	192380	642655	525914	298569	590266	315244	529041	1.97698	1.05585	1.77192	0.534071	0.896276	0.595878	0.983299	0.0784021	0.825314	-0.904897	-0.157985	-0.746912	0.000444846	0.292937	0.00884201	0.000596015	0.277195	0.0654651	3.35179	0.533225	2.05345
Phenylpropiolic acid	19272.6	14693.6	3712.18	6794.36	14776.1	11999.3	42646.9	79467.8	68574.8	45776.6	50396	62712.9	17463.6	12962.9	15099.8	15789.5	N/A	9708.71	84742.5	59454.9	51375.5	19344.7	34925.9	44754.5	11874.7	58262.5	14204.9	49099.7	4.90644	1.19623	4.13481	0.243809	0.842732	0.289307	2.29468	0.258498	2.04782	-2.03618	-0.246854	-1.78932	0.000525705	0.193303	0.00267455	0.00212196	0.208652	0.0108048	3.27926	0.713763	2.57275
threonine	311770	309330	171760	235789	327080	239155	502917	614883	656732	797526	755152	891644	381463	291022	484922	375559	17241.7	338493	829701	757161	641951	344843	772168	542681	265814	703143	314783	648084	2.64524	1.18422	2.43811	0.447681	0.921697	0.485713	1.4034	0.243941	1.28576	-1.15946	-0.117636	-1.04182	0.000712937	0.293715	0.000815383	0.00480338	0.333526	0.0163644	3.14695	0.532073	3.08864
arginine	1.02699e+06	1.04024e+06	2.35418e+06	1.14063e+06	901104	1.18066e+06	2.05761e+06	2.04009e+06	3.49793e+06	1.88405e+06	1.50181e+06	1.49576e+06	908773	1.16162e+06	831019	1.1326e+06	53402.1	1.25802e+06	1.64633e+06	1.63856e+06	1.05292e+06	3.88092e+06	1.52303e+06	1.69866e+06	1.27397e+06	2.07954e+06	890905	1.90674e+06	1.63233	0.699315	1.49669	0.428415	0.916903	0.467241	0.706935	-0.515986	0.581776	-1.22292	-0.125159	-1.09776	0.000736529	0.107858	0.140082	0.00857611	0.389218	0.0237686	3.13281	0.967146	0.853618
spermidine	72189	164190	310013	325854	381250	286869	707750	435351	1.06668e+06	925712	1.13984e+06	1.4102e+06	1.0003e+06	1.94272e+06	1.57546e+06	1.38062e+06	2.70291e+06	2.18523e+06	1.82623e+06	1.85026e+06	1.04873e+06	1.41092e+06	2.07362e+06	1.90539e+06	256727	947589	1.79788e+06	1.68586e+06	3.69103	7.00305	6.56673	1.89731	1.7791	1.06644	1.88402	2.80798	2.71517	0.923959	0.83115	0.0928091	0.000850317	0.00047846	0.000197749	0.00653992	0.00865199	0.311158	3.07042	3.32015	3.70389
a-ketoglutarate	7548.39	7941.77	N/A	6846.55	6528.75	13821.1	33979.6	37633.9	50801.4	39446.9	60168.3	38629.6	11475	9615.99	9781.29	17507	7477.55	13492.3	46836.6	30493.5	29157.3	20016.8	8838.23	24661.3	8537.32	43443.3	11558.2	26667.3	5.08864	1.35384	3.12362	0.266053	0.613842	0.433422	2.34728	0.437062	1.64322	-1.91022	-0.704062	-1.20616	0.00153343	0.0790299	0.0244467	0.000730919	0.0538207	0.0172675	2.81434	1.10221	1.61178
betaine	4.20164e+07	4.45123e+07	3.22177e+07	4.57021e+07	4.74403e+07	4.59044e+07	4.66911e+07	5.47378e+07	5.22147e+07	6.07878e+07	6.5991e+07	7.13017e+07	4.10167e+07	4.18957e+07	3.93338e+07	2.90408e+07	3.20652e+07	4.57033e+07	6.36534e+07	6.45655e+07	5.5411e+07	4.35082e+07	5.43807e+07	4.57048e+07	4.29655e+07	5.86207e+07	3.81759e+07	5.45373e+07	1.36437	0.888525	1.26933	0.651236	0.930342	0.699997	0.44823	-0.170517	0.344063	-0.618747	-0.104167	-0.514579	0.00174194	0.131973	0.0282234	0.00375423	0.286899	0.00302394	2.75897	0.879517	1.54939
1-Methyl-Histidine	219259	238179	80348.8	395893	248924	166167	620761	732711	399270	547574	372716	621970	219120	186954	299963	257493	7533.8	627383	720378	502046	439133	307294	467611	333465	224795	549167	266408	461655	2.44297	1.18511	2.05367	0.485112	0.840645	0.577072	1.28863	0.245025	1.0382	-1.04361	-0.250431	-0.793178	0.00191541	0.354083	0.0163829	0.00957039	0.147944	0.0842593	2.71774	0.450895	1.78561
Methionine sulfoxide	43565.3	26301.2	24660	30430.1	46860.5	16393.6	53441.5	66593.7	101163	111857	92909.6	88808	46864.7	52615.2	60839.1	54272.8	N/A	71508.9	90333.3	96209.4	75030.8	43569.5	77271	54277	31368.5	85795.5	57220.2	72781.8	2.73509	1.82413	2.32022	0.666936	0.848317	0.786187	1.45159	0.867209	1.21426	-0.584379	-0.237325	-0.347055	0.00235876	0.0133133	0.00163821	0.0227976	0.230888	0.159549	2.62732	1.87572	2.78563
hydroxyproline	1.87393e+06	1.78306e+06	1.08761e+06	1.12951e+06	1.59484e+06	1.69871e+06	2.4691e+06	2.40348e+06	2.69705e+06	3.34439e+06	3.69784e+06	2.89099e+06	1.93419e+06	1.50846e+06	1.91282e+06	2.33056e+06	N/A	1.91704e+06	3.21828e+06	3.04527e+06	2.75811e+06	1.40948e+06	2.87347e+06	2.60008e+06	1.52794e+06	2.91714e+06	1.92061e+06	2.65078e+06	1.90919	1.25699	1.73487	0.658389	0.908691	0.724546	0.932963	0.329975	0.794825	-0.602988	-0.138138	-0.46485	0.00241558	0.101481	0.00113357	0.00030506	0.272598	0.09283	2.61698	0.993617	2.94555
ornithine	3288.71	4931.59	11504.8	4931.31	5752.61	4110.38	26303.9	18083.1	13151.8	28770.2	20547.7	26302.1	18080.7	10686.5	13973.4	12327.7	N/A	21373.2	12328.4	10681.5	15615.1	6575.96	9862.73	10681.3	5753.24	22193.2	15288.3	10957.5	3.85751	2.65734	1.90458	0.688874	0.493733	1.39524	1.94767	1.40998	0.929474	-0.537687	-1.0182	0.480508	0.00261323	0.0134842	0.00197723	0.0303383	0.0108346	0.0688813	2.58282	1.87017	2.70394
N-acetyl spermine	67990.7	44660	119903	39278	65937.7	62482.2	173931	186256	185861	281020	375912	330880	196289	396635	1.13339e+06	1.30661e+06	2.0044e+06	2.70669e+06	2.82428e+06	3.24445e+06	4.51907e+06	6.43744e+06	5.55776e+06	6.44518e+06	66708.6	255643	1.29067e+06	4.83803e+06	3.83224	19.3479	72.5248	5.04871	18.9249	0.266776	1.93819	4.2741	6.1804	2.33592	4.24222	-1.9063	0.00261411	0.0127158	0.000351848	0.0172076	0.000340263	9.26708e-05	2.58268	1.89566	3.45364
valine	9014.46	4930.79	4975.44	9178.59	6577.25	5750.05	9860.23	9863.58	9028.97	18073.5	15580	11499.1	9044.85	5792.37	12311.8	11523.6	N/A	6992.35	16439.4	13969.8	22058.6	8215.1	13150	9114.92	6737.76	12317.6	9132.98	13824.6	1.82814	1.35549	2.05181	0.741461	1.12235	0.660631	0.870374	0.438817	1.0369	-0.431558	0.166526	-0.598083	0.00345861	0.0713666	0.017474	0.107486	0.333139	0.0575132	2.4611	1.1465	1.75761
xanthosine-5-phosphate	N/A	N/A	4107.8	4930.7	4095.55	N/A	11507.4	10683.8	14812.2	14058.9	16436.3	9041.86	10683.8	4922.25	N/A	N/A	N/A	9855.32	24657.6	18908.5	17258.9	7414.57	14812.3	9044.24	4378.02	12756.7	8487.13	15349.3	2.91382	1.93858	3.506	0.665305	1.20323	0.552931	1.54291	0.954998	1.80983	-0.587911	0.266918	-0.854829	0.00369806	#DIV/0!	0.0563227	0.216483	0.206448	0.103928	2.43203	#DIV/0!	1.24932
myo-inositol	1.3804e+06	1.45963e+06	736036	1.0695e+06	1.73134e+06	1.15106e+06	486762	494466	560762	824908	767336	660784	930919	720992	937165	756197	150356	709504	937421	771396	636859	246204	581173	543874	1.25466e+06	632503	700855	619488	0.504122	0.558601	0.493749	1.10807	0.979423	1.13135	-0.988155	-0.84011	-1.01815	0.148045	-0.0299954	0.17804	0.00437029	0.0349203	0.00354875	0.341766	0.466936	0.282916	2.35949	1.45692	2.44992
cysteine	5761.82	4940.05	5640.94	15608	8206.38	12325.7	18891.2	9860.42	16331.1	19732.2	21358.9	14790.1	13766.5	6573.22	4933.88	6573.38	N/A	N/A	12323.3	12357.1	7501.5	4088.82	13968.9	10681.4	8747.16	16827.3	7961.74	10153.5	1.92375	0.910209	1.16078	0.473143	0.603393	0.784138	0.94392	-0.135731	0.215089	-1.07965	-0.728831	-0.35082	0.00457241	0.49729	0.325974	0.0204349	0.0200832	0.300866	2.33986	0.303391	0.486817
asparagine	373867	448592	243358	300270	431232	331566	587853	466614	858606	1.01082e+06	908429	950491	375720	427336	501307	478883	N/A	407351	907217	884458	652352	343980	623347	634995	354814	797136	438119	674392	2.24663	1.23478	1.90069	0.549617	0.846019	0.649651	1.16776	0.30426	0.926522	-0.863501	-0.241239	-0.622263	0.00515005	0.0680046	0.00358285	0.0124464	0.249798	0.052939	2.28819	1.16746	2.44577
guanine	19583.2	8817.45	4667.3	14447.1	33918	15778.3	22924.3	23434.7	50235.8	76569.5	82212.1	68225	25865.5	35946.8	32599.3	40927.4	9360.41	25794.7	53825.1	58512.8	46408.8	20565.7	40878.3	38654.4	16201.9	53933.6	28415.7	43140.9	3.32884	1.75385	2.6627	0.526865	0.799889	0.658673	1.73502	0.810526	1.41289	-0.924495	-0.322129	-0.602367	0.00528516	0.10049	0.00741955	0.0518168	0.258815	0.0560487	2.27694	0.997877	2.12962
dATP-nega	17262.2	27127.6	14817.9	25507.1	11531.2	10686.3	26302.2	25480.9	26301.1	40274.4	21370	22188.6	27950.5	24657	32076.6	22191.5	N/A	27948.6	60837.6	47681.7	25482	9866.7	40278.6	19729.7	17822	26986.2	26964.8	33979.4	1.51421	1.51301	1.90659	0.999208	1.25914	0.793565	0.598561	0.597417	0.930998	-0.00114337	0.332437	-0.33358	0.00530032	0.0795177	0.0530754	0.404179	0.24635	0.283663	2.2757	1.09954	1.27511
leucine-isoleucine	1.21037e+06	1.12823e+06	603635	944034	1.17671e+06	893985	1.50305e+06	1.31756e+06	1.78798e+06	2.58234e+06	2.56813e+06	2.56028e+06	1.18127e+06	898744	1.4381e+06	1.56614e+06	5174	1.18871e+06	2.40507e+06	2.09264e+06	2.20244e+06	924446	1.68968e+06	1.55026e+06	992827	2.05323e+06	1.04636e+06	1.81076e+06	2.06806	1.05391	1.82384	0.509615	0.881908	0.577856	1.04828	0.0757578	0.866977	-0.972519	-0.1813	-0.791219	0.00548568	0.431156	0.00820519	0.018368	0.302135	0.0359119	2.26077	0.365365	2.08591
hypoxanthine	44873.7	63019.7	11603.7	36202.9	116813	75932.8	94248.8	103890	271465	365210	319174	270056	64138.2	44294.2	199397	110434	N/A	83849.9	317642	291159	139764	64210.7	162980	149456	58074.4	237341	100423	187535	4.08684	1.72921	3.22922	0.423117	0.790152	0.535488	2.03098	0.790112	1.69119	-1.24087	-0.339798	-0.901075	0.00611906	0.107214	0.012673	0.0239363	0.291777	0.124102	2.21332	0.969748	1.89712
betaine aldehyde	649963	755003	495545	725544	804516	765252	324153	431229	489144	563801	685853	540969	392953	522149	413000	451109	16214.5	654955	662361	699324	528956	826852	497874	451431	699304	505858	408397	611133	0.723374	0.584005	0.873916	0.807335	1.20811	0.668262	-0.467187	-0.775948	-0.194434	-0.308761	0.272753	-0.581514	0.00620328	0.0194241	0.140982	0.227761	0.143326	0.0461161	2.20738	1.71166	0.850837
2-Aminooctanoic acid	156351	143073	93723	129911	137348	137305	91254.7	65782.7	95358.1	101940	82215.6	97009.8	80566.6	80569.3	115109	82997.1	N/A	72232.6	112637	112773	78087.5	59993.4	97835	98652.2	132952	88926.9	86294.9	93329.7	0.668866	0.649069	0.701982	0.970402	1.04951	0.924624	-0.58021	-0.623555	-0.510494	-0.043345	0.0697163	-0.113061	0.00632563	0.0291284	0.00143681	0.340658	0.371661	0.351391	2.1989	1.53568	2.8426
N6-Acetyl-L-lysine	1.51637e+06	1.27822e+06	661150	989227	1.44853e+06	1.24658e+06	1.48507e+06	1.67423e+06	1.95245e+06	2.43167e+06	2.59977e+06	2.15394e+06	1.34263e+06	1.15666e+06	1.60114e+06	1.36914e+06	N/A	1.27273e+06	2.5703e+06	2.34791e+06	1.49252e+06	563732	1.88793e+06	1.67067e+06	1.19001e+06	2.04952e+06	1.34846e+06	1.75551e+06	1.72227	1.13315	1.4752	0.657939	0.856546	0.76813	0.784309	0.180335	0.560912	-0.603974	-0.223397	-0.380577	0.00702576	0.183179	0.0285083	0.0124597	0.262387	0.19146	2.15331	0.737125	1.54503
carnitine	2.28791e+07	2.331e+07	1.53222e+07	2.28067e+07	2.76485e+07	2.50302e+07	1.45415e+07	1.44961e+07	1.71701e+07	1.76744e+07	1.61941e+07	1.68676e+07	1.56408e+07	1.59871e+07	1.6143e+07	1.40646e+07	36615.5	1.20691e+07	1.89656e+07	1.90169e+07	1.68661e+07	8.7695e+06	1.6607e+07	1.5938e+07	2.28328e+07	1.61573e+07	1.23236e+07	1.60272e+07	0.707635	0.53973	0.701936	0.762724	0.991946	0.768916	-0.498922	-0.88969	-0.510588	-0.390768	-0.0116661	-0.379101	0.00838877	0.0211156	0.0159755	0.105062	0.475356	0.130359	2.0763	1.6754	1.79655
putrescine	14088.8	24908.4	12004.9	44465.8	47946	82450.7	77592.2	42901.2	90567.7	70635.9	58707.1	111406	86227.7	60166.9	128803	64425.1	54650.3	188701	146049	274293	110925	164823	166733	142497	37644.1	75301.7	97162.3	167553	2.00036	2.58108	4.45099	1.29031	2.2251	0.579889	1.00026	1.36797	2.15412	0.367715	1.15387	-0.786152	0.00952383	0.0123895	0.00207037	0.0755339	0.0157116	0.0640702	2.02119	1.90695	2.68395
glutamate	1.77464e+07	2.0827e+07	1.02054e+07	1.77866e+07	2.13441e+07	1.98035e+07	2.29434e+07	2.04799e+07	2.24472e+07	3.29853e+07	2.8497e+07	2.55657e+07	2.17844e+07	1.78996e+07	2.38561e+07	2.20571e+07	23835.7	1.98958e+07	3.34391e+07	3.38259e+07	2.50115e+07	1.46882e+07	1.88348e+07	2.16599e+07	1.79522e+07	2.54864e+07	1.75862e+07	2.45766e+07	1.41968	0.979612	1.369	0.690021	0.9643	0.715566	0.50557	-0.0297182	0.453125	-0.535289	-0.0524453	-0.482843	0.0101673	0.470919	0.0628884	0.0684912	0.430609	0.075201	1.99279	0.327053	1.20143
Uric acid	43565.3	25270.7	31230.4	34518.8	18956	46796	45189.6	38614.6	36999.5	45986.1	43098.5	53294.8	44457.2	27946.8	31128.5	17266.5	N/A	30827	77932.8	57599.6	61682.6	38241.8	55795.3	36182.3	33389.6	43863.9	30325.2	54572.4	1.3137	0.908223	1.63442	0.691348	1.24413	0.555687	0.393636	-0.138881	0.708775	-0.532517	0.315139	-0.847656	0.0113941	0.122869	0.0232443	0.0290239	0.116391	0.00465192	1.94332	0.910557	1.63368
methionine	67492.7	52660.4	43987.1	22626.7	33780.4	50005.9	77399.7	70325.2	77517.1	133890	96478	147218	60006.1	52833.4	68658.6	104587	7165.38	55132.7	102703	106507	86944.7	45322.5	95085.9	76625.9	45092.2	100471	58063.8	85531.5	2.22813	1.28767	1.89681	0.577914	0.851303	0.678858	1.15583	0.364761	0.923579	-0.791073	-0.232255	-0.558817	0.0117813	0.218904	0.000635125	0.0205134	0.256565	0.11579	1.92881	0.659747	3.19714
taurine	7.27543e+06	6.11355e+06	4.02619e+06	5.29141e+06	6.49605e+06	5.40235e+06	3.11463e+06	3.02608e+06	3.57682e+06	4.50219e+06	4.6653e+06	4.51118e+06	3.50839e+06	3.27184e+06	4.10626e+06	3.85156e+06	16471	3.32276e+06	5.32331e+06	4.26387e+06	3.23832e+06	1.97595e+06	3.42335e+06	3.26503e+06	5.7675e+06	3.89937e+06	3.01288e+06	3.58164e+06	0.676093	0.522389	0.621004	0.772659	0.918518	0.841202	-0.564705	-0.936802	-0.687326	-0.372097	-0.122621	-0.249476	0.0133861	0.0148802	0.00103263	0.159283	0.337964	0.249113	1.87335	1.82739	2.98605
Aminoadipic acid	105821	80666.7	81639.8	56249.5	91176.6	69703.6	38708.9	52242.8	58777.5	60010.7	66545.8	36223.8	36544.3	58769.3	54346.3	61642.5	32744.6	66420	83364	91175.5	55562.6	30840.4	58268.2	117388	80876.2	52084.9	51744.5	72766.4	0.644008	0.639799	0.899726	0.993464	1.39707	0.711104	-0.634849	-0.64431	-0.152443	-0.00946057	0.482406	-0.491867	0.0135634	0.0304573	0.276854	0.484644	0.136447	0.0785351	1.86763	1.51631	0.557749
uracil	212135	249219	129898	185795	246312	203029	121698	110992	134006	156328	172002	161289	124149	117558	145514	91262	N/A	120825	137354	175991	136492	95413	160332	122358	204398	142719	119862	137990	0.698241	0.586412	0.675104	0.839842	0.966863	0.868625	-0.518202	-0.770013	-0.566818	-0.251811	-0.0486159	-0.203195	0.0149033	0.0179931	0.00327515	0.162683	0.401542	0.154653	1.82672	1.7449	2.48477
Acetyllysine	1.47669e+06	1.31204e+06	701140	1.07805e+06	1.38646e+06	1.22311e+06	1.56804e+06	1.18876e+06	1.86819e+06	2.09618e+06	2.47307e+06	1.98585e+06	1.29013e+06	1.03044e+06	1.52297e+06	1.63245e+06	13419.4	1.20341e+06	2.55844e+06	2.52512e+06	1.74736e+06	777346	1.87279e+06	1.72073e+06	1.19625e+06	1.86335e+06	1.11547e+06	1.86696e+06	1.55766	0.932476	1.56068	0.598638	1.00194	0.597479	0.639382	-0.100862	0.642178	-0.740244	0.00279663	-0.743041	0.0155959	0.403388	0.0170196	0.0438984	0.496622	0.0619284	1.80699	0.394278	1.76905
CDP-ethanolamine	32055.9	32059.4	11509.7	32876	52608	28815.4	31234	34523.3	67409.4	63300.8	82219	65764.8	34521.7	31235.2	36987.9	38633.1	N/A	30412.5	63299.2	67414.7	27941.5	19725.8	43561.1	39454.9	31654.1	57408.6	34358.1	43566.2	1.81362	1.08542	1.37632	0.598484	0.75888	0.78864	0.858875	0.118258	0.460819	-0.740616	-0.398056	-0.34256	0.0163358	0.110686	0.102804	0.0385978	0.196823	0.216376	1.78686	0.955907	0.98799
cholesteryl sulfate	274723	191590	97017.8	200652	236828	177571	260715	245911	337478	329877	301044	335619	273059	251639	476367	238503	2465.82	89604.3	365241	366865	161144	64119.9	319076	288696	196397	301774	221940	260857	1.53655	1.13006	1.32821	0.73545	0.864412	0.85081	0.619697	0.176396	0.409487	-0.443301	-0.210209	-0.233091	0.0172803	0.385615	0.0977078	0.14704	0.272897	0.352436	1.76245	0.413847	1.01007
aconitate	4108.83	5778.5	4927.04	5778.47	7392.6	8201.9	12756.6	9046.65	10829.8	5813.99	13875.1	8295.62	7420.24	3284.95	3216.67	8194.45	N/A	4925.79	12894.5	7350.35	13160	4056.43	6548.42	34585.6	6031.22	10103	5408.42	13099.2	1.67511	0.896737	2.1719	0.53533	1.29657	0.412882	0.744257	-0.157243	1.11896	-0.9015	0.3747	-1.2762	0.0187132	0.403477	0.079463	0.0417733	0.281445	0.0929961	1.72785	0.394181	1.09983
thiamine	153572	141724	N/A	133953	97009.8	55869.5	180998	162746	196435	257282	239877	243609	316780	252695	393541	330763	N/A	285668	307519	278538	333553	150418	91788.7	153638	116426	213491	315889	219243	1.83371	2.71323	1.88311	1.47964	1.02694	1.44082	0.874765	1.44001	0.913118	0.565245	0.0383526	0.526892	0.0188555	0.00310777	0.0330653	0.00814308	0.460107	0.0675012	1.72456	2.50755	1.48063
oxaloacetate	27132.8	19760.9	18986.3	27318.7	22016.2	16930.6	25603.2	19081.7	15813.3	26509.9	18926	9895.07	21881.8	17582.7	22247.3	21887.3	9692.29	12052.3	28373.9	17350.7	14840.1	14543.3	22113	23084.8	22024.2	19304.9	17557.3	20051	0.876528	0.797181	0.910405	0.909475	1.03865	0.875633	-0.190128	-0.327022	-0.13542	-0.136894	0.0547071	-0.191601	0.0188895	0.0416386	0.240782	0.235243	0.416154	0.259904	1.72378	1.3805	0.618375
tyrosine	41433.5	43808.8	40662.4	35951.5	51000.1	46293.7	38736.2	45361.4	67338.9	78888.1	71408.5	87360.9	56518.9	33599.4	65732.2	52179.6	6710.22	47272.5	102068	82358.4	80381.5	33963.9	51243.5	44274	43191.7	64849	43668.8	65714.8	1.50142	1.01105	1.52147	0.673392	1.01335	0.66452	0.586332	0.0158506	0.605466	-0.570481	0.0191345	-0.589616	0.0200313	0.482428	0.049252	0.0680396	0.481848	0.0585532	1.69829	0.316568	1.30758
Kynurenic acid	26408.8	32777.8	15220.2	15218	17622.5	23834.6	23685.2	34955.8	21965.7	24574.9	29975.9	32930.1	34745.8	14224.5	27443.3	12557	4865.95	21370.5	26293.4	27676.2	21139.8	14752.1	18457.1	19250.1	21847	28014.6	19201.2	21261.5	1.28231	0.878893	0.973199	0.685398	0.758942	0.903097	0.358745	-0.18624	-0.0391934	-0.544986	-0.397939	-0.147047	0.0204636	0.30334	0.36803	0.0959521	0.0242696	0.310766	1.68902	0.518071	0.434117
2-Isopropylmalic acid	42394.5	29542.4	119845	92607.2	69424.6	94915.8	36811	37123.4	77200.9	60919.1	41101.1	37363.9	61793.5	106951	80220.4	90248.9	53894.9	112552	106927	107150	88067.7	37729.1	93080	108760	74788.3	48419.9	84276.8	90285.6	0.647427	1.12687	1.20722	1.74054	1.86464	0.933447	-0.627212	0.172324	0.271684	0.799535	0.898895	-0.09936	0.0213044	0.292707	0.24906	0.0161873	0.0240281	0.346541	1.67153	0.533567	0.603696
Citraconic acid	45481	54814.3	36941.6	32955.4	41486	53524.5	60806.6	51194.5	56528	64786.8	61795.8	55554.5	45396.3	61695.5	38871.8	56805.4	11392.9	33706	97768	61743.4	56492	33641.3	58302.3	68119	44200.5	58444.4	41311.3	62677.7	1.32226	0.934636	1.41803	0.706849	1.07243	0.659108	0.403002	-0.097524	0.50389	-0.500526	0.100887	-0.601414	0.0217723	0.36463	0.0265655	0.0443637	0.331473	0.0660308	1.6621	0.438148	1.57568
Ng,NG-dimethyl-L-arginine	45216.8	35365.3	59053.8	34202.4	41379.1	28082.4	43626.7	47741.3	103835	45971.4	55870.5	47075.3	27045.1	29587.4	32308.3	42343.6	N/A	25402.6	44444.5	45300.3	11918.1	76435.3	26811.5	36405.7	40550	57353.3	31337.4	40219.3	1.41439	0.77281	0.991844	0.546392	0.701254	0.779164	0.500176	-0.371815	-0.0118142	-0.871991	-0.51199	-0.360001	0.0218144	0.105972	0.489618	0.0439518	0.178739	0.131583	1.66126	0.974811	0.310142
glycerol 3-phosphate	3.51047e+06	2.79255e+06	1.30513e+06	1.88608e+06	2.75712e+06	2.68294e+06	2.84631e+06	2.99012e+06	4.05217e+06	4.33199e+06	4.54695e+06	5.21342e+06	2.76764e+06	2.63326e+06	3.30756e+06	2.50648e+06	N/A	2.82004e+06	4.32799e+06	4.18612e+06	2.63438e+06	1.30494e+06	3.28187e+06	2.43187e+06	2.48905e+06	3.99683e+06	2.807e+06	3.02786e+06	1.60577	1.12774	1.21647	0.702306	0.757566	0.927055	0.683262	0.173433	0.282706	-0.509829	-0.400556	-0.109273	0.0236975	0.233927	0.0828901	0.0356272	0.136052	0.392133	1.6253	0.63092	1.0815
sn-glycerol-3-phosphate	3.51473e+06	2.7925e+06	1.30491e+06	1.88648e+06	2.77298e+06	2.68227e+06	2.84479e+06	2.98964e+06	4.04965e+06	4.33085e+06	4.54969e+06	5.18102e+06	2.73316e+06	2.63322e+06	3.30572e+06	2.50767e+06	N/A	2.8076e+06	4.32649e+06	4.18602e+06	2.63441e+06	1.30277e+06	3.27974e+06	2.43825e+06	2.49231e+06	3.99094e+06	2.79747e+06	3.02795e+06	1.6013	1.12244	1.21491	0.700956	0.758705	0.923885	0.679243	0.166639	0.280854	-0.512604	-0.398389	-0.114215	0.0239512	0.241781	0.0837235	0.0340402	0.136597	0.386624	1.62067	0.616577	1.07715
tryptophan	56280.3	45177.9	18077.6	39554.3	38487.1	31524.2	57092.5	37279.5	49242	96287.1	79794.2	65734	47663.4	24697.9	82231.2	66720.5	N/A	35269.9	73581.9	45381.6	56770.1	18837.8	52500.7	50100.3	38183.6	64238.2	51316.6	49528.7	1.68235	1.34394	1.29712	0.798848	0.771017	1.0361	0.75048	0.426473	0.375314	-0.324007	-0.375166	0.0511588	0.0246767	0.214166	0.111434	0.2213	0.174493	0.43893	1.60771	0.669249	0.952981
dTMP-nega	68245	32968.6	31238.7	39451.2	72361.8	61633.3	48503.8	43566.4	83869.4	102825	126650	102056	41899	23741.5	54206.8	84691.9	N/A	50154.7	65735.7	79744	65767.4	43710	51791.9	60008.4	50983.1	84578.3	50938.8	61126.2	1.65895	0.99913	1.19895	0.602268	0.722717	0.833338	0.730268	-0.00125499	0.261772	-0.731523	-0.468497	-0.263027	0.0247985	0.380827	0.186023	0.0147464	0.12234	0.241848	1.60557	0.419273	0.730432
4-aminobutyrate	7397	9109	7400.08	9860.67	12328.8	10683.8	6573.65	10684	8218.22	13149.4	13973.4	13973.1	11507.4	N/A	8218.04	6573.96	N/A	9860.83	17259.8	9039.16	9863.89	5752.6	7429.81	5774.96	9463.22	11095.3	9040.05	9186.69	1.17246	0.955283	0.970779	0.814765	0.827982	0.984037	0.229544	-0.066	-0.0427848	-0.295544	-0.272329	-0.0232151	0.0252996	0.451693	0.455745	0.304038	0.273606	0.391788	1.59689	0.345157	0.341278
acetyl-CoA-posi	343140	293182	166297	186601	123825	126294	403079	261139	219779	484811	283268	290597	340593	240334	228564	124319	N/A	156862	911957	801305	601802	194314	371136	461391	206556	323779	218134	556984	1.56751	1.05605	2.69652	0.673714	1.72026	0.391634	0.648473	0.0786805	1.4311	-0.569792	0.782628	-1.35242	0.027512	0.422545	0.00421516	0.080362	0.064066	0.00764314	1.56048	0.374127	2.37519
phenylalanine	209101	207232	70877.5	132020	166593	151334	210415	140287	252908	381376	370265	369715	174454	133211	204578	271448	N/A	184142	359340	308371	323330	90266.1	234295	230204	156193	287494	193567	257634	1.84064	1.23928	1.64946	0.673289	0.896138	0.751324	0.880204	0.309503	0.721996	-0.570701	-0.158208	-0.412494	0.0286465	0.206278	0.0255178	0.0359678	0.355081	0.182071	1.54293	0.685548	1.59316
purine	20502	11595	8919.3	12471.7	17229	12417.5	15413.1	14765	19390.4	27107.4	26964.2	32424	15671.2	11444	22219.1	24280.6	N/A	23837.2	27871.7	12604.9	25415.5	12486.2	25608.2	29523.2	13855.7	22677.3	19490.4	22251.6	1.63667	1.40667	1.60595	0.859466	0.981226	0.87591	0.710768	0.49228	0.683425	-0.218488	-0.027343	-0.191145	0.0288519	0.0808601	0.0187176	0.14582	0.456873	0.311826	1.53983	1.09227	1.72775
deoxyinosine	35197.8	27122.3	16439.2	13431.9	12351.7	8939.74	21415.1	20612.4	74964.3	79635.8	121705	135693	14813.5	18106.9	21281.2	23012.2	N/A	14383.5	64234.9	79737.9	69102.3	22191	43569.3	41922.9	18913.8	75671	18319.5	53459.7	4.00084	0.968578	2.8265	0.242094	0.706476	0.342678	2.0003	-0.0460597	1.49902	-2.04636	-0.501288	-1.54508	0.0306981	0.374957	0.00184717	0.0444617	0.217677	0.0137666	1.51289	0.426019	2.73349
acetoacetyl-CoA-posi	43561.3	49318.4	21368.1	29657.2	31233.1	13969	32875.6	53610.6	70686.1	70695.4	46027	46856.5	42742.7	30412.3	46943	12326.3	N/A	18628	83042.2	87976.9	35338.6	6573.51	33700.8	46856.3	31517.8	53458.5	30210.4	48914.7	1.69614	0.958519	1.55197	0.565119	0.915003	0.617615	0.762251	-0.0611215	0.6341	-0.823373	-0.128152	-0.695221	0.0336226	0.437506	0.072607	0.0421746	0.402221	0.0886787	1.47337	0.359016	1.13902
N-acetyl-L-alanine	1.74843e+06	1.68275e+06	1.41144e+06	1.63971e+06	1.82076e+06	1.71064e+06	1.23566e+06	1.20166e+06	1.43412e+06	1.71771e+06	1.46498e+06	1.52295e+06	1.33679e+06	1.16125e+06	1.32316e+06	1.59522e+06	4090.33	1.55727e+06	1.65513e+06	1.67898e+06	1.44134e+06	980026	1.28691e+06	1.27149e+06	1.66896e+06	1.42951e+06	1.16296e+06	1.38565e+06	0.856531	0.696821	0.830248	0.813538	0.969314	0.839293	-0.223422	-0.521141	-0.268386	-0.297718	-0.044964	-0.252754	0.0339096	0.0615976	0.0333329	0.159901	0.411186	0.223753	1.46968	1.21044	1.47713
dCMP	113476	78096	46033.3	79740.7	119988	102767	36985.5	37808.9	71524.2	62635.3	81378.7	56719	55892.5	44368.8	78236.5	78100.6	N/A	69874.8	86320	82349.7	49324.5	31234.1	50049.4	46067.9	90016.8	57841.9	65294.6	57557.6	0.642568	0.72536	0.639409	1.12885	0.995084	1.13442	-0.638079	-0.46323	-0.645188	0.174849	-0.00710945	0.181958	0.0344183	0.147101	0.0259846	0.00375547	0.49293	0.366103	1.46321	0.832385	1.58528
dCTP-nega	87967.2	106050	52628.1	68230.7	30411.2	25239.6	42736.3	47678.5	41114.4	33708.3	26305.2	36164.8	59175.6	55079	87165.5	43566.1	N/A	81357.8	105264	104390	52608.7	26301.7	53593.7	55075.3	61754.5	37951.2	65268.8	66205.4	0.61455	1.05691	1.07207	1.71981	1.74449	0.985853	-0.702398	0.0798481	0.100404	0.782246	0.802802	-0.020556	0.0395807	0.449608	0.345953	0.0215905	0.0250103	0.429543	1.40252	0.347166	0.460983
UDP-N-acetyl-glucosamine	1.03858e+06	1.40142e+06	551063	916132	1.1039e+06	1.35161e+06	1.21251e+06	891038	2.217e+06	2.12094e+06	1.87727e+06	2.07615e+06	1.4433e+06	710178	1.78202e+06	1.2512e+06	N/A	1.2984e+06	998302	1.19191e+06	894076	629709	938896	898946	1.06045e+06	1.73249e+06	1.29702e+06	925306	1.63373	1.22308	0.87256	0.748645	0.534092	1.40172	0.708167	0.290521	-0.196674	-0.417646	-0.904841	0.487195	0.0421194	0.239164	0.138328	0.0567734	0.018674	0.0898649	1.37552	0.621304	0.859091
indole	69586.1	96454.2	40391	66123.1	73801.3	58415.2	51071	88153.1	86407.2	117393	125502	107097	50519	45911.5	98078.3	81242.2	N/A	56533.7	85966.1	95541.6	92535.4	26791.8	64800.6	78220.1	67461.8	95937.3	66456.9	73975.9	1.4221	0.985104	1.09656	0.692712	0.771086	0.898359	0.508021	-0.0216516	0.132985	-0.529672	-0.375036	-0.154637	0.0429185	0.49452	0.313445	0.063495	0.153061	0.318693	1.36736	0.305816	0.503839
dephospho-CoA-posi	32939.9	16539.3	15618.5	2465.65	5752.54	10686.1	4925.43	3286.73	4924.81	4931.4	N/A	4108.07	3289.29	N/A	N/A	3286.58	N/A	5777.95	9888.44	14726.1	4828.06	6562.43	4151.59	3961.98	14000.3	4435.29	4117.94	7353.09	0.316799	0.294131	0.525208	0.928449	1.65786	0.560028	-1.65836	-1.76547	-0.929038	-0.107106	0.729324	-0.836429	0.0436522	0.176063	0.0734759	0.337298	0.0888401	0.193405	1.35999	0.754333	1.13386
glutathione disulfide-nega	1.05498e+06	1.23586e+06	566959	994394	1.58493e+06	1.45966e+06	1.18599e+06	3.17499e+06	1.15192e+06	1.423e+06	1.84622e+06	1.65158e+06	1.14784e+06	1.10817e+06	1.14213e+06	892765	8096.59	1.02238e+06	1.64232e+06	1.38485e+06	1.49398e+06	582780	1.38573e+06	1.41373e+06	1.14946e+06	1.73895e+06	886897	1.31723e+06	1.51283	0.771575	1.14595	0.510019	0.757488	0.673303	0.597254	-0.374122	0.196549	-0.971376	-0.400704	-0.570672	0.0438517	0.207902	0.225867	0.033135	0.134006	0.055253	1.35801	0.682142	0.646148
ATP-nega	1.11927e+07	8.23692e+06	6.88926e+06	7375.77	4.81757e+06	4.07913e+06	9.75491e+06	8.90816e+06	9.48906e+06	1.1242e+07	9.7038e+06	8.57919e+06	1.17772e+07	9.17325e+06	9.12998e+06	5.4799e+06	18680	1.04876e+07	1.67461e+07	1.94093e+07	9.35849e+06	5.04941e+06	1.11651e+07	1.32112e+07	5.87049e+06	9.61285e+06	7.67777e+06	1.24899e+07	1.63749	1.30786	2.12758	0.798699	1.2993	0.614717	0.711484	0.387207	1.08921	-0.324277	0.37773	-0.702007	0.045073	0.16033	0.00168384	0.181737	0.14132	0.0314984	1.34608	0.794986	2.7737
acetoacetate	16639.3	10683.4	10666.5	5774.83	6965.3	11489	15677.2	11424.7	12998.6	18107	25913.3	17247.4	11504.3	12989.1	19253.3	14792	7274.84	14094	19721.6	9811.62	18926.8	11152.1	9006.82	14793.1	10369.7	16894.7	13317.9	13902	1.62923	1.28431	1.34064	0.788291	0.822862	0.957986	0.704194	0.360994	0.422917	-0.3432	-0.281277	-0.0619231	0.0461352	0.116308	0.0189225	0.171662	0.207558	0.376401	1.33597	0.934389	1.72302
creatine	1.83843e+06	2.13074e+06	1.58376e+06	1.67534e+06	2.11437e+06	1.99256e+06	1.43607e+06	1.41065e+06	1.59587e+06	1.84321e+06	1.59447e+06	1.78304e+06	1.41553e+06	1.68899e+06	1.77412e+06	1.57067e+06	N/A	1.7685e+06	1.78136e+06	1.61598e+06	1.68403e+06	1.20818e+06	1.50728e+06	1.43613e+06	1.8892e+06	1.61055e+06	1.64356e+06	1.53883e+06	0.852504	0.869979	0.814538	1.0205	0.955466	1.06806	-0.230221	-0.200948	-0.295945	0.0292735	-0.065724	0.0949975	0.048136	0.0797191	0.0169087	0.384488	0.325703	0.246364	1.31753	1.09844	1.77189
N-acetyl-aspartylglutamic acid	50154.1	117624	41102.4	58376.9	129961	73175.2	50153.6	64957.2	54261.9	23838.1	37814.5	50148.1	13149.4	55078.2	14794.1	N/A	N/A	19725.5	41915.5	28772.4	50973.7	10686.3	24657.9	12315.1	78398.9	46862.2	25686.8	28220.2	0.597741	0.327642	0.359956	0.548134	0.602194	0.910228	-0.742408	-1.60981	-1.47411	-0.8674	-0.7317	-0.1357	0.0486463	0.00586634	0.0202578	0.0112373	0.0133258	0.317517	1.31295	2.23163	1.69341
aspartate	2.94375e+06	2.81375e+06	1.35616e+06	2.12723e+06	3.16179e+06	2.81922e+06	2.56628e+06	2.79155e+06	2.53045e+06	3.45074e+06	3.73183e+06	3.44023e+06	2.90184e+06	1.94838e+06	2.99541e+06	2.93693e+06	N/A	2.55352e+06	3.43998e+06	3.06859e+06	2.24428e+06	1.42987e+06	2.42706e+06	2.02167e+06	2.53698e+06	3.08518e+06	2.66722e+06	2.43858e+06	1.21608	1.05133	0.961211	0.864526	0.790416	1.09376	0.282241	0.072222	-0.0570748	-0.210019	-0.339316	0.129297	0.0488611	0.295733	0.378181	0.187418	0.10729	0.327433	1.31104	0.5291	0.422301
ribose-phosphate	144580	70116.1	59181.4	88622	98746.9	68592.9	89305.3	72326	108496	343521	258520	229819	133112	59556.3	305772	177562	N/A	46028.9	143178	78047.1	41141.3	38765.3	153750	194047	88306.6	183664	144406	108155	2.07985	1.63528	1.22476	0.78625	0.588871	1.33518	1.05648	0.709537	0.292503	-0.346941	-0.763975	0.417035	0.0502341	0.159838	0.234533	0.37389	0.0998387	0.27928	1.299	0.796321	0.629796
deoxyguanosine	3287.48	N/A	N/A	7375.77	7396.93	6573.8	7394.59	6576.4	13973	13272.1	6590.61	13973.7	8217.99	N/A	5752.35	N/A	N/A	5768.56	8343.22	12340.3	4108.1	N/A	18695.5	9864.04	6158.49	10296.7	6579.63	10670.3	1.67196	1.06838	1.73261	0.639002	1.03628	0.616634	0.741537	0.0954297	0.792944	-0.646108	0.0514072	-0.697515	0.0512499	0.301531	0.0572372	0.113188	0.405903	0.331538	1.29031	0.520668	1.24232
dCDP-nega	64875.3	38782.7	29585.6	41919	38628.7	51804.6	21368.2	16436.5	25215.2	52623.7	28835.7	30950.9	49484.5	20534	28597.5	48492.8	N/A	4761.33	52917.2	32865.4	36162.3	13992	39451.2	45358.6	44266	29238.4	30374	36791.1	0.660515	0.68617	0.831137	1.03884	1.25832	0.82558	-0.598336	-0.543361	-0.266841	0.054975	0.331495	-0.27652	0.0512769	0.0892751	0.0922715	0.454695	0.236919	0.324935	1.29008	1.04927	1.03493
phosphoenolpyruvate	6242.04	14481.4	6280.38	3291.76	19598	8262.65	4911.61	7280.49	4139.37	4189.52	3286.92	4847.89	2464.42	16427.9	10711.4	5781.62	N/A	2427.44	10939.7	10552.2	9852.99	3288.09	11658.6	11913.2	9692.71	4775.97	7562.56	9700.78	0.492738	0.780232	1.00083	1.58346	2.03117	0.779583	-1.02111	-0.358025	0.00120108	0.663082	1.02231	-0.359226	0.0546743	0.471692	0.498508	0.174478	0.00746814	0.299691	1.26222	0.326342	0.302328
SBP	11306.1	24446.1	15582	11675.7	13534.9	12656.9	10695.7	4933.14	15617.1	8838.17	3285.33	9852.47	13970.8	3293.26	12319.9	8292.9	1644.68	14868.2	20142.1	25131.6	19731.3	10686.3	4919.78	15107.3	14866.9	8870.32	9064.96	15953.1	0.596648	0.60974	1.07306	1.02194	1.79848	0.568227	-0.745047	-0.713734	0.101727	0.0313137	0.846774	-0.81546	0.0549659	0.0910389	0.333616	0.444234	0.0282946	0.0409764	1.25991	1.04077	0.476754
cyclic-AMP	55056	46032.2	25484.3	27123.6	44267.7	47678.6	33661.8	36989.3	28769.2	25482.2	33702.3	46044.9	24654	26341.6	25483.8	16432.2	N/A	25481.6	57545.9	73174.7	33705.2	18882.5	23016.6	17283.3	40940.4	34108.3	23678.7	37268	0.83312	0.578369	0.9103	0.69422	1.09264	0.635361	-0.263403	-0.789938	-0.135587	-0.526535	0.127817	-0.654352	0.057803	0.0166308	0.342039	0.01003	0.379037	0.0904862	1.23805	1.77909	0.465924
5-phosphoribosyl-1-pyrophosphate	11832.6	4898.51	13859	9023.9	12230.3	14792.6	8220.47	10697.6	N/A	17262.1	15629.6	20542.9	14796.4	6592.77	13976.6	3285.33	4110.53	9039.25	23833.9	10684.2	7431.34	3285.4	18075.4	6574.23	11106.2	14470.5	8633.48	11647.4	1.30293	0.777359	1.04873	0.596625	0.804905	0.741236	0.381758	-0.363347	0.0686475	-0.745105	-0.31311	-0.431994	0.0631092	0.123635	0.440292	0.069881	0.370112	0.187621	1.19991	0.90786	0.356259
Carbamoyl phosphate	56063.9	53501.5	45207.9	43557.5	59253	68208.3	63317.6	50139.5	55095.5	73002.2	61622.7	73138.1	49342.3	57537.5	68405.1	58355.1	6573.42	68172.7	61348.3	59148.5	67973.6	35440.1	78940.9	68215.4	54298.7	62719.3	51397.7	61844.5	1.15508	0.946573	1.13897	0.819488	0.986052	0.83108	0.207991	-0.0792139	0.187727	-0.287205	-0.020264	-0.266941	0.0631452	0.400088	0.0882132	0.151823	0.459233	0.232828	1.19966	0.397844	1.05447
orotate	23675.4	20024.1	21131.3	11522.4	15952.5	8533.23	17800	14210.2	14967.1	17396.3	9691.51	5516.02	12346	26630.6	16020.4	6246.45	19248.7	10409.7	248307	10608.4	17265.7	18414.9	206797	5647.99	16806.5	13263.5	15150.3	84506.9	0.78919	0.901455	5.02823	1.14225	6.37137	0.179279	-0.341555	-0.149672	2.33005	0.191883	2.6716	-2.47972	0.0642855	0.285406	0.0945338	0.314397	0.0882793	0.0944302	1.19189	0.544536	1.02441
D-gluconate	330998	314868	181808	189137	318752	306167	114089	136292	238548	210946	251536	212234	182522	137311	278048	193963	N/A	171043	334716	284614	189963	99471.4	202272	179265	273622	193941	192577	215050	0.708792	0.703809	0.785941	0.99297	1.10885	0.895498	-0.496566	-0.506745	-0.347508	-0.0101784	0.149059	-0.159237	0.064699	0.121124	0.0314659	0.316179	0.355059	0.333768	1.1891	0.916771	1.50216
adenosine	20629.6	19260.5	111623	3113.88	63965.3	106928	9878.74	41718.3	2773.16	12122.7	7085.44	10621.9	9239.4	7530.26	13488.1	7043.85	9068.83	31574.6	N/A	30933.2	63173.1	21903.2	4175.09	9974.54	54253.4	14033.4	12990.8	26031.8	0.258663	0.239447	0.479819	0.92571	1.855	0.499036	-1.95085	-2.06222	-1.05944	-0.111367	0.891415	-1.00278	0.0677843	0.0283532	0.0939179	0.448321	0.215081	0.185198	1.16887	1.5474	1.02725
2-hydroxygluterate	285704	324865	161532	247453	318071	288376	247498	260107	363666	456734	396360	407872	300141	226959	340273	290225	34070.8	275150	332422	391398	298097	155480	302599	301716	271000	355373	244470	296952	1.31134	0.902102	1.09576	0.687925	0.835607	0.823263	0.391039	-0.148638	0.131936	-0.539677	-0.259103	-0.280574	0.068289	0.346246	0.224925	0.0613671	0.198175	0.2071	1.16565	0.460616	0.647963
N-carbamoyl-L-aspartate	20542.8	21370.1	9859.48	17257.4	17281.3	12351.9	22239.1	74806.2	20546.5	19725.6	20544.8	25483.7	20548.9	10683.9	12327.9	9735.28	N/A	15615	22191.9	25452.3	22985.6	18902.6	18026.7	26299.1	16443.8	30557.6	13782.2	22309.7	1.8583	0.838138	1.35672	0.451023	0.730085	0.617768	0.893986	-0.254741	0.440122	-1.14873	-0.453864	-0.694863	0.0708752	0.211436	0.0317828	0.0879842	0.18163	0.0059895	1.14951	0.674821	1.49781
citrulline	21775.9	40904.2	73763.8	36541.8	42355	51719.7	64511.8	66040.7	113170	51564.6	36983	35362.9	45057.4	64168.9	30800.3	43034.2	N/A	30284.4	61097.3	71092.8	44336.3	153544	52640.4	49685.6	44510.1	61272.1	42669	72066.1	1.37659	0.958638	1.6191	0.696386	1.17616	0.592082	0.4611	-0.0609422	0.695189	-0.522042	0.23409	-0.756132	0.0729779	0.43511	0.117999	0.0966844	0.324449	0.0808163	1.13681	0.361401	0.928122
biotin	2.01402e+06	1.97074e+06	1.05833e+06	1.67582e+06	3.03667e+06	1.83171e+06	1.12084e+06	1.03091e+06	1.25483e+06	1.93098e+06	1.53573e+06	1.75089e+06	1.806e+06	1.26462e+06	1.6492e+06	2.18607e+06	151942	1.575e+06	2.36319e+06	2.80077e+06	2.07964e+06	1.1896e+06	2.09443e+06	1.84828e+06	1.93121e+06	1.43736e+06	1.4388e+06	2.06265e+06	0.744279	0.745025	1.06806	1.001	1.43502	0.697551	-0.426084	-0.424638	0.0949915	0.00144542	0.521075	-0.51963	0.0765235	0.193198	0.344392	0.498174	0.0713232	0.100021	1.11621	0.713998	0.462948
phosphocreatine	37973.2	27215.5	27355.1	23744.7	36244.9	35312.1	25699.1	19473.6	21354.1	30168	35963.8	27941.2	39609.7	46253.3	36941.3	41994.5	10541.1	25534.1	43645.3	34757.1	30587.6	9938.42	34675.7	29894.4	31307.6	26766.6	33479	30583.1	0.854957	1.06936	0.97686	1.25077	1.14258	1.09469	-0.226076	0.0967449	-0.0337767	0.322821	0.192299	0.130522	0.0766575	0.386236	0.416457	0.20511	0.265751	0.360727	1.11545	0.413147	0.38043
dTDP-nega	101126	31501.7	17075.4	23872.6	39751.3	22066	43072.2	34522.4	127406	125771	107692	56307.3	85489.3	49310.2	80744.4	64987.8	N/A	65757.2	77056.6	114255	88498.2	21849.9	76323.2	73185.7	39232.1	82461.9	69257.8	75194.8	2.1019	1.76533	1.91666	0.839876	0.911873	0.921044	1.07169	0.81994	0.938598	-0.251753	-0.133095	-0.118658	0.0795896	0.0451838	0.0443706	0.348964	0.396747	0.38004	1.09914	1.34502	1.3529
xanthosine	N/A	N/A	9863.22	N/A	7393.25	9905.86	10688.2	7394.72	12682.5	25375.7	23012.4	16436.2	4096.16	N/A	8222.07	5608.52	N/A	5778.5	22990.6	20547.2	10673.9	7296.02	13971.8	13982.7	9054.11	15931.6	5926.31	14910.4	1.7596	0.654544	1.64681	0.371984	0.935897	0.397463	0.815249	-0.611438	0.719671	-1.42669	-0.0955779	-1.33111	0.0800225	0.129533	0.0746464	0.0274457	0.422428	0.071955	1.09679	0.887619	1.12699
fructose-1,6-bisphosphate	48125.6	15893.2	38181.6	11842.3	22772.7	99731	12275.7	9566.52	15561.4	15205.6	27947.2	6257.03	11964.2	14032.4	11350.9	29589.4	N/A	80976.2	9542.08	79084	42572.8	9087.67	11721.3	23003.4	39424.4	14468.9	29582.6	29168.5	0.367004	0.750363	0.73986	2.04456	2.01595	1.0142	-1.44613	-0.41434	-0.434675	1.03179	1.01146	0.0203357	0.0800909	0.12028	0.306707	0.144244	0.150036	0.44571	1.09642	0.919806	0.513277
CMP	1.15909e+06	890982	455431	711483	1.32321e+06	851384	728017	738724	1.15848e+06	1.48791e+06	1.72299e+06	1.57015e+06	1.0558e+06	876029	2.35645e+06	1.90779e+06	4928.83	957518	1.83816e+06	1.42316e+06	1.0535e+06	534931	1.20579e+06	1.52658e+06	898596	1.23438e+06	1.19309e+06	1.26369e+06	1.37367	1.32772	1.40629	0.966548	1.02374	0.944131	0.45804	0.408954	0.491895	-0.049086	0.0338554	-0.0829415	0.084233	0.27415	0.0380183	0.46189	0.464182	0.441468	1.07452	0.562012	1.42001
anthranilate	6971.47	16052.6	14337.9	12055.7	22427.9	15020.4	24232.7	13036.3	17101	32437.5	17894.9	22250.5	33857.3	16226.5	11648.6	21236.7	N/A	5466.65	19300.2	40816.2	21417.5	10418.9	12370.3	11420.8	14477.7	21158.8	17687.1	19290.6	1.46148	1.22168	1.33244	0.835923	0.911707	0.916877	0.54743	0.288872	0.414071	-0.258558	-0.133359	-0.125199	0.087251	0.243879	0.196111	0.217901	0.398635	0.34858	1.05923	0.612826	0.707497
D-sedoheptulose-1-7-phosphate	204739	194057	107673	150422	266603	217089	109585	96885.5	147055	205391	140581	146351	158699	123335	254713	221689	4864.01	138154	175139	195718	136595	57544.6	171048	158726	190097	140975	150242	149129	0.741593	0.790344	0.784486	1.06574	1.05784	1.00747	-0.4313	-0.339447	-0.35018	0.0918536	0.0811204	0.0107332	0.0889346	0.25939	0.0521047	0.39546	0.412472	0.491514	1.05093	0.586047	1.28312
succinyl-CoA-posi	45829.8	69874.1	24659	44385.2	21370	25484	50137.9	43567.1	58362.7	63296.1	41097.2	69877.4	63301	37810	44767.6	18902.3	N/A	36164.3	84680.6	122523	87968.7	22191	64122.3	69879.2	38600.3	54389.7	40189	75227.5	1.40905	1.04116	1.94888	0.738909	1.38312	0.534233	0.494721	0.0581886	0.962647	-0.436532	0.467926	-0.904458	0.0896069	0.437859	0.0153963	0.086716	0.127933	0.026028	1.04766	0.358665	1.81258
2,3-Diphosphoglyceric acid	32646.1	42114.4	15378.6	15520.1	5715.86	5704.07	3933.56	6510.82	8545.15	25379.6	4103.58	2373.44	4165.77	2362.24	3288.77	5751.91	4187.7	17258	22113.9	34451.7	22982.7	5580.86	7397.44	13145.7	19513.2	8474.36	6169.07	17612	0.434289	0.316149	0.902571	0.727969	2.07827	0.350276	-1.20327	-1.66133	-0.147888	-0.458051	1.05539	-1.51344	0.0907297	0.0682568	0.304039	0.316802	0.114722	0.05092	1.04225	1.16585	0.517071
dihydroorotate	97253.5	57272.9	125588	62225.6	105161	92838.7	41306.5	50767.6	78182.2	69495	121859	67298.9	77621.7	47278	48802.1	92003.8	42209.2	66034	62929.8	112166	83667.8	57346.2	72107.2	44851.2	90056.6	71484.8	62324.8	72178.1	0.793776	0.692062	0.801474	0.871861	1.0097	0.863487	-0.333196	-0.531026	-0.319272	-0.19783	0.0139243	-0.211754	0.0914888	0.0681655	0.154009	0.305285	0.48324	0.281534	1.03863	1.16644	0.812454
lactate	55785.5	70732.6	36994.5	39466.5	70944.2	51791.1	25434.8	40261.4	40956.4	56703.4	48488.1	40288.4	27951.1	45219.8	31211.3	55896.8	N/A	104588	36169.5	84047.7	68995.7	30398	36985.5	40191.8	54285.7	42022.1	52973.5	49464.7	0.774091	0.975826	0.911191	1.26061	1.17711	1.07093	-0.369426	-0.0353037	-0.134174	0.334122	0.235252	0.0988703	0.0918143	0.449684	0.319955	0.203867	0.255148	0.48077	1.03709	0.347093	0.494911
Nicotinamide ribotide	8435.29	15661.6	2469.77	7909.52	14660.5	11610.5	4982.6	15973.5	5542.89	4948.23	10072.4	8214.74	3682.74	7381.88	7278.34	3375.08	N/A	15371.4	6492.19	8236.28	5510.87	9973.91	5749.9	5681.98	10124.5	8289.06	7417.88	6940.86	0.818709	0.732663	0.685548	0.894901	0.837352	1.06873	-0.288577	-0.448777	-0.544671	-0.160201	-0.256094	0.0958937	0.0920575	0.261704	0.0906196	0.425207	0.248337	0.467227	1.03594	0.58219	1.04278
glutathione disulfide-posi	649958	718080	368597	714540	1.06421e+06	909631	783274	1.87169e+06	801371	764130	971564	952830	781434	692838	784118	629504	12328.3	636083	976557	1.26953e+06	767012	313492	913761	755933	737502	1.02414e+06	589384	832714	1.38867	0.799163	1.1291	0.57549	0.813084	0.707787	0.473699	-0.323438	0.175175	-0.797137	-0.298524	-0.498613	0.0935326	0.25009	0.283142	0.0452795	0.0846358	0.114089	1.02904	0.601903	0.547996
NADP+_nega	3286.71	3289.41	9039.23	37813.4	7397.08	14796.9	48497.6	18906.9	82205.5	N/A	N/A	3286.8	101951	4107.79	N/A	N/A	N/A	46036.4	8218.44	62479.9	21369.9	17263.1	4110.27	N/A	12603.8	38224.2	50698.4	22688.3	3.03276	4.02248	1.80012	1.32634	0.593559	2.23456	1.60063	2.00808	0.848093	0.407455	-0.752536	1.15999	0.0965225	0.135381	0.23717	0.164426	0.304537	0.427292	1.01537	0.868442	0.624939
Pyrophosphate	269566	100531	173267	253325	51148.5	109117	87049.3	173880	109098	140185	45329.9	79369.2	59240.2	91442.5	127757	152499	155008	107423	252652	187724	115652	76585.2	190035	133114	159492	105819	115562	159294	0.663471	0.72456	0.998754	1.09207	1.50535	0.725464	-0.591895	-0.464823	-0.0017988	0.127072	0.590096	-0.463025	0.0989627	0.177491	0.498345	0.361727	0.0975543	0.150121	1.00453	0.750823	0.30247
2-oxo-4-methylthiobutanoate	N/A	3310.68	N/A	N/A	3311.15	4080.03	N/A	N/A	4931.39	N/A	2485.83	2461.84	N/A	N/A	N/A	N/A	N/A	N/A	N/A	4152.2	3281.14	N/A	4012.25	N/A	3567.29	3293.02	#DIV/0!	3815.2	0.923116	#DIV/0!	1.0695	#DIV/0!	1.15857	#DIV/0!	-0.115417	#DIV/0!	0.0969306	#DIV/0!	0.212347	#DIV/0!	0.0998726	#DIV/0!	0.0288946	#DIV/0!	0.487599	#DIV/0!	1.00055	#DIV/0!	1.53918
dGTP	1.10455e+07	1.02726e+07	6.97518e+06	6.55102e+06	3.95997e+06	3.78278e+06	9.8114e+06	6.98216e+06	1.04178e+07	1.01681e+07	9.4843e+06	8.42324e+06	1.15201e+07	9.61917e+06	9.28618e+06	5.72525e+06	10839	1.00355e+07	1.96384e+07	1.67026e+07	9.839e+06	4.65474e+06	1.11404e+07	1.27346e+07	7.09783e+06	9.2145e+06	7.69949e+06	1.24516e+07	1.29821	1.08477	1.75429	0.835584	1.35131	0.618353	0.376528	0.117385	0.810883	-0.259143	0.434355	-0.693498	0.101146	0.343119	0.0126986	0.231834	0.121918	0.029093	0.995051	0.464555	1.89624
dGMP	13517.4	6861.94	5897.75	9169.28	7226.68	4585.2	N/A	6507.16	3057.02	15085.3	13083.6	9789.38	5233.07	5674.76	12586.8	11582.6	7872.71	3060.35	13600.2	6471.28	7777.04	N/A	9148.1	14385.4	7876.37	9504.48	7668.38	10276.4	1.20671	0.973593	1.30471	0.806818	1.08122	0.746212	0.271077	-0.0386087	0.383734	-0.309686	0.112657	-0.422343	0.102718	0.461104	0.111521	0.332501	0.282874	0.152335	0.988356	0.336201	0.952645
N-acetyl-glutamine	93286.5	14350	9291.75	15247.5	14946.4	28307.9	11479.8	10311.3	5308.85	9195.53	13276.9	14460.9	5862.51	19415.3	24262.9	19223.8	15906.1	18772.4	11626.1	11143.5	18095.9	10817.9	16092	12403.9	29238.3	10672.2	17240.5	13363.2	0.365008	0.589654	0.457045	1.61546	1.25215	1.29014	-1.454	-0.76206	-1.12959	0.691941	0.32441	0.367531	0.102768	0.235912	0.147265	0.0544414	0.130658	0.0773826	0.988142	0.627251	0.831899
Methylcysteine	434788	418635	194722	255787	330297	313573	300108	309349	546582	529580	522372	442321	382737	182846	544644	518379	N/A	156800	737370	625093	453488	176371	513796	402305	324634	441718	357081	484737	1.36067	1.09995	1.49318	0.808391	1.09739	0.73665	0.444315	0.13744	0.57839	-0.306875	0.134075	-0.44095	0.105547	0.393206	0.0180763	0.171176	0.364738	0.227004	0.976555	0.40538	1.74289
NADPH	23682.2	19966.2	56627.9	42446.4	20046.2	13931.9	66061.1	304529	177723	17956.2	8769.96	11321.5	37740.7	61365	25151.5	38498.7	10301	37081.3	47989.7	49858.9	33286.3	21580.9	13055.6	47670	29450.1	97726.8	35023	35573.6	3.31838	1.18923	1.20793	0.358377	0.36401	0.984524	1.73048	0.25003	0.272532	-1.48045	-1.45795	-0.0225014	0.108601	0.310557	0.295742	0.111061	0.118452	0.457083	0.964165	0.507859	0.529087
dTTP-nega	208072	280714	143899	107700	110128	92967.8	185041	142995	300441	347139	295382	161996	306100	248454	292043	143073	N/A	200870	443928	348985	327527	209764	379608	169264	157247	238832	238108	313179	1.51884	1.51423	1.99164	0.996967	1.31129	0.760292	0.602967	0.598585	0.993959	-0.00438212	0.390992	-0.395374	0.108842	0.0433165	0.00337755	0.432601	0.130222	0.049722	0.963204	1.36335	2.4714
guanosine 5-diphosphate,3-diphosphate	72337.8	78912.2	37808.6	55073.1	57536.4	61597.5	99470.1	62471.1	63219.8	103581	53428.7	63291.5	84671.6	64110.8	65759.8	64114.7	N/A	59181.8	96179.5	98644.4	102760	23014.4	71515.5	72338.5	60544.3	74243.6	67567.8	77408.7	1.22627	1.11601	1.27855	0.910081	1.04263	0.87287	0.294277	0.158344	0.354505	-0.135932	0.0602284	-0.196161	0.111103	0.211117	0.120163	0.118368	0.433669	0.23838	0.954275	0.675477	0.920229
retinoic acid	35515.1	49690.3	28946.5	47197	55535.6	82263.6	44456.7	31414	43411	25911.5	43108.6	27811.4	23476	25818.5	24660.1	21734.4	N/A	35754.2	39875	102896	44403.4	17739.7	40681.4	31345.1	49858	36018.9	26288.6	46156.8	0.722429	0.52727	0.925764	0.729857	1.28146	0.569551	-0.469073	-0.923387	-0.111283	-0.454314	0.35779	-0.812104	0.114022	0.017614	0.407036	0.0953614	0.225101	0.116043	0.943011	1.75414	0.390367
alanine	554702	457028	325178	441607	499056	464970	390705	378338	370970	424578	515447	415038	363323	328411	374757	432690	N/A	393371	436104	446622	437539	290414	416969	369742	457090	415846	378510	399565	0.909768	0.828087	0.87415	0.910218	0.960849	0.947306	-0.136429	-0.272145	-0.194048	-0.135716	-0.0576189	-0.0780972	0.117556	0.0871742	0.100072	0.0889389	0.335862	0.361161	0.929756	1.05961	0.999689
allantoin	8218.52	10695.6	N/A	5755.36	20548.2	10708.5	N/A	6576.11	17262.3	7396.53	8218.17	8226.23	6573.6	4928.94	8215.75	N/A	N/A	6573.78	4111.3	10681.6	13973.4	N/A	4932.82	7397.07	11185.2	9535.87	6573.02	8219.23	0.852542	0.587652	0.73483	0.689294	0.861928	0.799712	-0.230158	-0.766966	-0.444518	-0.536809	-0.21436	-0.322448	0.118382	0.0424011	0.0944421	0.118518	0.334195	0.153834	0.926714	1.37262	1.02483
dGDP-nega	3.95701e+06	3.81567e+06	1.7562e+06	2.1163e+06	2.75348e+06	2.42089e+06	2.79187e+06	2.71947e+06	4.59541e+06	6.33185e+06	3.81463e+06	3.56073e+06	3.16934e+06	2.24009e+06	4.30365e+06	3.39079e+06	5749.98	2.14711e+06	5.53693e+06	5.09734e+06	3.4005e+06	1.81828e+06	3.16954e+06	3.0883e+06	2.80326e+06	3.96899e+06	2.54279e+06	3.68515e+06	1.41585	0.907082	1.31459	0.640663	0.928484	0.690009	0.501669	-0.140695	0.394618	-0.642363	-0.107051	-0.535313	0.118772	0.376577	0.0180268	0.0430225	0.401797	0.110935	0.925288	0.424146	1.74408
UDP-D-glucuronate	250095	216353	130782	143100	66593.9	30417.6	135685	92899.6	372886	570090	178501	148047	252641	177726	400235	258479	N/A	182746	687632	509556	299596	120078	205672	263343	139557	249685	254365	347646	1.78912	1.82266	2.49107	1.01875	1.39234	0.731679	0.839254	0.866048	1.31677	0.0267946	0.477513	-0.450718	0.128723	0.0711435	0.0108915	0.453781	0.266467	0.173456	0.890345	1.14786	1.96291
IDP-nega	451789	419711	148832	287424	270661	272260	353736	268071	504483	591110	407250	356225	374076	255728	528031	421358	N/A	235150	582472	560710	457575	272198	362029	290685	308446	413479	362869	420945	1.34052	1.17644	1.36473	0.877599	1.01806	0.862035	0.422795	0.234429	0.448612	-0.188366	0.0258164	-0.214182	0.132824	0.325801	0.0303591	0.129573	0.468864	0.227083	0.876723	0.487048	1.51771
IMP	2.80035e+06	2.28654e+06	979250	1.53296e+06	3.18976e+06	2.32386e+06	1.43578e+06	1.34421e+06	3.60208e+06	4.97879e+06	3.9078e+06	3.67615e+06	1.8053e+06	1.6576e+06	5.12488e+06	4.84538e+06	9162.88	1.09014e+06	5.3542e+06	3.66725e+06	2.341e+06	1.06125e+06	3.22948e+06	3.59332e+06	2.18545e+06	3.15747e+06	2.42208e+06	3.20775e+06	1.44477	1.10827	1.46777	0.767095	1.01593	0.75507	0.530835	0.148313	0.55363	-0.382522	0.0227945	-0.405317	0.133528	0.423647	0.03422	0.210922	0.483078	0.287681	0.874427	0.372996	1.46572
xanthine	74817.7	87053.4	47712.7	57712.1	88740.8	38563.9	81101.3	77145.9	56692.3	58772.9	96390.9	97426.1	72323.9	41773.5	96045.3	67385.9	N/A	64939.7	85316.4	85564.4	94549.7	52577.4	87363.5	76677.3	65766.8	77921.6	68493.7	80341.5	1.18482	1.04146	1.22161	0.879008	1.03106	0.852532	0.244664	0.0586119	0.288786	-0.186052	0.0441221	-0.230174	0.134034	0.332365	0.0860646	0.350155	0.390406	0.172176	0.872785	0.478385	1.06518
succinate	18018.1	18801.9	16344.6	14821.4	16534.7	20362.5	20248	21562.9	5464.45	17094.2	8173.33	13293.1	12971.4	9474.5	22644.5	15851.1	3748.59	5626.09	8733.88	15592.7	17226.8	14364.9	36612.5	33577.3	17480.5	14306	11719.4	21018	0.818396	0.670425	1.20237	0.819194	1.46918	0.557587	-0.28913	-0.576852	0.265879	-0.287723	0.555008	-0.842731	0.134426	0.0725843	0.23242	0.283315	0.174251	0.117891	0.871517	1.13916	0.633726
malonyl-CoA-posi	5751.19	N/A	4145.5	N/A	N/A	3286.78	6571.3	48711.5	4107.94	5807.14	N/A	5752.48	N/A	N/A	N/A	2465.79	N/A	N/A	4924.38	23843.7	4182.19	N/A	N/A	3417.21	4394.49	14190.1	2465.79	9091.86	3.22906	0.56111	2.06892	0.173769	0.64072	0.271209	1.69111	-0.833645	1.04888	-2.52476	-0.642234	-1.88253	0.139182	#DIV/0!	0.272705	#DIV/0!	0.155367	#DIV/0!	0.856417	#DIV/0!	0.564306
AMP	3.36692e+07	2.94326e+07	1.10122e+07	1.89693e+07	3.79497e+07	2.51785e+07	1.41344e+07	1.33366e+07	3.42712e+07	6.62575e+07	5.26848e+07	5.31499e+07	2.57479e+07	2.06644e+07	6.47766e+07	6.51678e+07	182030	1.10292e+07	5.98743e+07	4.37102e+07	3.22356e+07	1.05151e+07	4.20085e+07	4.1815e+07	2.60353e+07	3.89724e+07	3.12613e+07	3.83598e+07	1.49691	1.20073	1.47338	0.80214	0.984281	0.814951	0.581987	0.263913	0.559128	-0.318074	-0.0228586	-0.295215	0.139672	0.369729	0.0309972	0.29339	0.484041	0.342199	0.854891	0.432116	1.50868
CTP-nega	739691	614131	341621	416922	206412	216204	595312	431379	788660	731731	408226	315992	712436	430368	524050	292560	3267.75	543209	977473	1.10833e+06	803261	271928	395414	633061	422497	545217	417648	698244	1.29046	0.988524	1.65266	0.766023	1.28067	0.598141	0.367889	-0.0166515	0.72479	-0.384541	0.356901	-0.741442	0.141866	0.479053	0.0186976	0.158299	0.192546	0.0186255	0.848123	0.319617	1.72821
glutathione	4.18972e+07	3.75447e+07	1.92107e+07	2.63145e+07	3.11206e+07	3.92288e+07	3.63447e+07	2.9866e+07	3.36691e+07	3.9917e+07	4.52864e+07	4.04933e+07	2.68049e+07	2.04944e+07	2.97115e+07	2.65462e+07	552555	2.92779e+07	3.10327e+07	3.69114e+07	2.56465e+07	1.68723e+07	2.62092e+07	2.79438e+07	3.25527e+07	3.75961e+07	2.22313e+07	2.7436e+07	1.15493	0.68293	0.842816	0.591318	0.729756	0.810296	0.207803	-0.55019	-0.24671	-0.757993	-0.454513	-0.303479	0.142672	0.0686954	0.0661872	0.0254338	0.0340245	0.192202	0.845662	1.16307	1.17923
shikimate	18904.6	21314.1	12326.5	30414.4	36302.1	25476	27969.7	13972.9	27949.5	27124.5	34514.9	46028.8	31235.1	32877.2	25477.9	33704.7	N/A	17259.8	47671.3	34496.9	30407	12327	34520.3	25482.5	24123	29593.4	28110.9	30817.5	1.22677	1.16532	1.27752	0.949907	1.04136	0.912175	0.294867	0.220725	0.353342	-0.0741417	0.0584755	-0.132617	0.144247	0.0946586	0.185236	0.476334	0.433516	0.385883	0.840892	1.02384	0.732275
3-methylphenylacetic acid	9015.78	6634.24	N/A	4128.96	5709.87	7408.65	5752.34	3452.3	3226.63	5018	4903.28	8213.98	7376.8	9931.72	4101.79	7270.54	3994.5	7500.98	6571.99	3314.19	6666.5	3281.33	3246.79	4175.89	6579.5	5094.42	6696.05	4542.78	0.774287	1.01771	0.690445	1.31439	0.891717	1.474	-0.369059	0.0253336	-0.534402	0.394393	-0.165343	0.559735	0.14527	0.297819	0.00258179	0.102854	0.310087	0.0793195	0.837823	0.526047	2.58808
fructose-6-phosphate	101116	55074.3	45208.2	27946.2	43589.9	50977.1	14792	29588.8	26307.4	53428.6	41099.6	49471.7	60838.2	27124.8	115921	110983	N/A	33707.6	37810.5	46823.2	35345.3	20724.4	69871.4	71487.3	53985.2	35781.3	69714.9	47010.3	0.662799	1.29137	0.8708	1.94836	1.31382	1.48297	-0.593357	0.368902	-0.199587	0.96226	0.39377	0.568489	0.145363	0.314551	0.306864	0.0734571	0.138124	0.174623	0.837547	0.50231	0.513054
UMP	743622	498786	236839	374355	574206	568299	243464	439118	752032	916167	1.0464e+06	789453	460858	356327	1.06476e+06	1.12686e+06	N/A	304279	726114	741244	484074	290375	571670	651837	499351	697772	662616	577552	1.39736	1.32695	1.15661	0.949617	0.827709	1.14728	0.482701	0.408118	0.209897	-0.074583	-0.272804	0.198221	0.14555	0.258644	0.114312	0.412171	0.264147	0.3811	0.836989	0.587298	0.941907
3-phosphoglycerate	5254.43	3242.39	12741.7	15987	24906.9	18838.5	11918	3917.34	6571.92	17666.5	12075.8	4614.53	10019.2	21715.9	4275.16	9545.43	20632.3	3004.2	7816.91	3989.26	22416.4	6678.05	8378.42	27728	13495.1	9460.68	11532	12834.5	0.701044	0.854532	0.951047	1.21894	1.35661	0.898518	-0.512423	-0.226793	-0.0724122	0.28563	0.440011	-0.154381	0.146861	0.352878	0.441011	0.30624	0.279043	0.428338	0.833093	0.452375	0.35555
ADP-nega	3.83839e+06	3.88755e+06	1.80552e+06	2.29188e+06	2.40876e+06	1.66281e+06	2.46758e+06	2.33623e+06	4.29203e+06	5.90484e+06	3.6873e+06	3.11084e+06	3.6352e+06	2.27975e+06	4.44548e+06	3.49735e+06	N/A	1.95357e+06	4.9569e+06	5.7811e+06	3.88878e+06	1.97306e+06	3.19461e+06	3.7901e+06	2.64915e+06	3.63313e+06	3.16227e+06	3.93076e+06	1.37143	1.19369	1.48378	0.870397	1.08192	0.804493	0.455686	0.255431	0.569279	-0.200254	0.113594	-0.313848	0.148499	0.273831	0.0109159	0.246704	0.395289	0.180686	0.828277	0.562518	1.96194
Phosphorylcholine	2.11039e+08	1.96929e+08	1.27233e+08	1.83614e+08	2.05593e+08	1.87196e+08	1.42809e+08	1.41911e+08	1.49791e+08	1.86989e+08	1.8521e+08	2.0016e+08	1.57779e+08	1.27079e+08	1.85606e+08	1.63477e+08	531893	1.68692e+08	2.06227e+08	2.19478e+08	1.78035e+08	1.01079e+08	1.71214e+08	1.73018e+08	1.85267e+08	1.67812e+08	1.33861e+08	1.74842e+08	0.905782	0.72253	0.943728	0.797686	1.04189	0.765612	-0.142764	-0.468871	-0.0835567	-0.326107	0.0592078	-0.385315	0.151797	0.104285	0.301982	0.167692	0.395187	0.138619	0.818736	0.981777	0.520019
L-arginino-succinate	248661	272515	165999	261874	337805	231978	160130	189645	239309	293722	182469	218744	192020	165848	258851	230171	N/A	157652	319640	267329	238995	168558	249230	277232	253139	214003	200908	253497	0.845398	0.793669	1.00142	0.93881	1.18455	0.792546	-0.242297	-0.333391	0.00204145	-0.0910947	0.244338	-0.335433	0.155551	0.180699	0.495623	0.191493	0.178924	0.122434	0.808126	0.743045	0.304848
Pyroglutamic acid	57810.8	55498.1	24723.2	46847.3	80562.8	36748.1	38664.3	50851.3	89580.1	73601	69217.5	68191.3	68227.2	46032.6	48050.4	57624.3	N/A	41246.2	116714	96983.7	44480.5	25235.8	105208	48722.9	50365	65017.6	52236.1	72890.8	1.29093	1.03715	1.44725	0.803415	1.12109	0.716635	0.368407	0.0526251	0.533315	-0.315782	0.164908	-0.48069	0.156908	0.105564	0.0500926	0.188379	0.36473	0.211306	0.804354	0.976485	1.30023
2-deoxyglucose-6-phosphate	5766.97	8234.68	3335.6	9039.65	3301.43	4124.79	12375.3	4010.59	6641.18	14987.7	3984.64	3234.14	7391.85	6600.31	12373.4	8265.72	2472.49	6471.92	7330.72	5801.41	11366.1	2465.3	12375	8392.57	5633.85	7538.93	7262.61	7955.18	1.33815	1.2891	1.41203	0.963349	1.05521	0.912941	0.420237	0.366367	0.497773	-0.0538703	0.0775358	-0.131406	0.157436	0.179216	0.195984	0.448159	0.450511	0.378284	0.802897	0.746622	0.707778
hexose-phosphate	382386	331903	386280	452934	425266	366689	351895	336153	353569	386716	431200	393638	399255	346550	444381	618595	9860.34	318868	342532	360621	359518	283947	374696	328510	390909	375528	356251	341637	0.960653	0.91134	0.873955	0.948667	0.909751	1.04278	-0.0579126	-0.133939	-0.194369	-0.0760261	-0.136457	0.0604306	0.158455	0.344055	0.0612691	0.419795	0.0742675	0.440072	0.800094	0.463372	1.21276
S-ribosyl-L-homocysteine-nega	6575.38	11504.9	8218.39	3268.03	6247.56	N/A	4108.07	N/A	18499.6	17262.3	4111.04	12310.4	8245.82	2456.28	12327.4	11505.2	N/A	7397.16	17247.3	20547.4	9862.96	5754.81	5752.67	12329.2	7162.85	11258.3	8386.38	11915.7	1.57176	1.17082	1.66355	0.744908	1.0584	0.703807	0.652381	0.227515	0.734263	-0.424866	0.0818822	-0.506748	0.164878	0.379242	0.0498483	0.142936	0.408783	0.161781	0.782836	0.421084	1.30235
guanosine	4506.13	7273.09	5437.54	5652.9	4066.21	N/A	3289.38	7285.69	3815.15	6278.49	3992.49	6023.48	3166.11	N/A	7610.03	13942.5	N/A	8091.72	5744.31	5578.48	N/A	N/A	6450.75	N/A	5387.17	5114.11	8202.58	5924.51	0.949313	1.52261	1.09974	1.60391	1.15846	1.38452	-0.075045	0.60655	0.137168	0.681595	0.212213	0.469382	0.168206	0.196402	0.324782	0.0672996	0.260915	#DIV/0!	0.774158	0.706855	0.488408
acetylphosphate	65252.6	137896	226288	192257	156362	249800	138255	136607	105317	210187	119114	100112	60201.9	169176	332607	161101	17720.8	231244	101706	148686	105117	167759	232568	80599.6	171309	134932	162008	139406	0.787651	0.945707	0.813768	1.20067	1.03316	1.16213	-0.344371	-0.0805349	-0.297311	0.263837	0.0470606	0.216776	0.171299	0.394135	0.223927	0.315624	0.427919	0.367557	0.766244	0.404355	0.649894
Xanthurenic acid	6780.61	5616.15	8597.06	16163.9	9235.01	12332	7228.66	26762.9	5738.2	21701	10402.7	9749.54	10469.1	5749.83	14308.9	8620.98	5019.23	7887.84	13656.2	14702.5	N/A	3746.59	12592.3	15578.9	9787.46	13597.2	8675.99	12055.3	1.38924	0.88644	1.23171	0.638074	0.886602	0.719684	0.4743	-0.173905	0.300659	-0.648205	-0.173641	-0.474564	0.174243	0.310246	0.309725	0.157653	0.283495	0.0753844	0.758844	0.508294	0.509023
proline	4.42422e+07	4.41587e+07	2.78251e+07	3.69321e+07	4.64612e+07	4.13428e+07	3.66286e+07	3.90214e+07	3.96208e+07	4.76885e+07	4.92421e+07	4.95918e+07	3.62632e+07	3.70776e+07	4.4956e+07	3.72231e+07	67707.1	3.82521e+07	6.06431e+07	5.41634e+07	4.73142e+07	2.54766e+07	5.00967e+07	4.36247e+07	4.01603e+07	4.36322e+07	3.23066e+07	4.68865e+07	1.08645	0.804441	1.16748	0.740431	1.07458	0.68904	0.119621	-0.313942	0.223399	-0.433563	0.103778	-0.537341	0.175696	0.200536	0.100612	0.107962	0.322931	0.0778776	0.755239	0.697807	0.997348
ADP-D-glucose	2513.62	3337.13	N/A	4110.24	4152	N/A	4157.95	7397.02	3282.89	3149.03	4103.96	4104.49	4741.27	N/A	7431.99	2465.67	N/A	N/A	4933.24	4108.05	2487.68	N/A	3307.01	N/A	3528.25	4365.89	4879.64	3708.99	1.23741	1.38302	1.05123	1.11767	0.849538	1.31562	0.307325	0.467824	0.0720757	0.160499	-0.235249	0.395748	0.182681	0.452426	0.247007	0.224667	0.154536	0.262352	0.738308	0.344452	0.60729
GTP-nega	1.21128e+06	1.15334e+06	712166	840320	391918	323533	1.06586e+06	640448	1.07584e+06	1.62151e+06	676005	647159	1.4926e+06	709923	1.05405e+06	583288	N/A	763571	2.58935e+06	1.54579e+06	1.41512e+06	330743	1.46656e+06	1.31671e+06	772092	954472	920687	1.44405e+06	1.23622	1.19246	1.8703	0.964604	1.51293	0.637575	0.30593	0.253938	0.903272	-0.051992	0.597342	-0.649334	0.183217	0.351364	0.0286276	0.368691	0.132281	0.0434138	0.737034	0.454243	1.54322
dTMP	4075.93	8962.69	5887.72	8248.13	16416.5	9099.24	N/A	6576.25	16418.5	19724.9	9062.2	15617.3	7441.13	20509.9	19696.6	4931.36	N/A	5599.92	22193.5	14139.3	23089.3	7432.52	5743.14	10652.6	8781.7	13479.8	11635.8	13875.1	1.53499	1.325	1.58	0.8632	1.02932	0.838611	0.61823	0.405996	0.659922	-0.212234	0.0416918	-0.253926	0.183868	0.14662	0.15537	0.394826	0.375914	0.157489	0.735493	0.833806	0.808633
dehydroascorbic acid	4924.53	3995.48	5761.32	3305.67	4438.06	5630.66	N/A	4921.93	N/A	4110.32	4099.35	N/A	N/A	3267.44	3296.22	N/A	3277.7	4083.18	N/A	2473.1	9042.23	7410.46	7391.72	6573.61	4675.95	4377.2	3481.13	6578.22	0.936108	0.744476	1.40682	0.795288	1.50284	0.529191	-0.0952531	-0.425703	0.492438	-0.33045	0.587691	-0.918141	0.184249	0.0141192	0.0630273	0.103278	0.272835	0.0651608	0.734594	1.85019	1.20047
S-methyl-5-thioadenosine (MTA)	34513.7	13718.2	7064.58	23431.3	19143.7	19886	37912.4	11874.9	17048.3	29818.9	8988.36	31897.9	20915.5	38979.9	13658.6	19827.2	9329.85	2225.72	2247.3	33647.1	13605.8	5102.03	21558.9	25216.4	19626.2	22923.4	17489.4	16896.3	1.168	0.891125	0.860901	0.76295	0.737073	1.03511	0.22404	-0.1663	-0.21608	-0.39034	-0.440121	0.0497807	0.185403	0.377506	0.369665	0.259246	0.263212	0.465446	0.731883	0.423077	0.432192
Acetylcarnitine DL	6.60534e+06	8.3863e+06	4.40547e+06	6.61642e+06	8.38803e+06	6.39237e+06	4.82905e+06	4.74028e+06	5.10283e+06	7.88503e+06	5.90657e+06	7.34779e+06	3.71931e+06	3.73296e+06	3.77235e+06	3.62643e+06	N/A	4.48275e+06	8.34884e+06	8.181e+06	5.42863e+06	2.97579e+06	5.49487e+06	4.78858e+06	6.79899e+06	5.96859e+06	3.86676e+06	5.86962e+06	0.877865	0.568725	0.863308	0.647851	0.983418	0.658775	-0.18793	-0.814196	-0.212053	-0.626266	-0.0241239	-0.602142	0.185729	0.00846095	0.169208	0.0144084	0.472305	0.0620343	0.731121	2.07258	0.77158
2,3-dihydroxybenzoic acid	6366.32	14578.5	11895	5456.95	5052.38	7157.41	21932.3	11902.7	6861.78	6537.33	14536.8	7544.68	11489.6	4032.14	4673.51	7441.37	2402.47	7110.05	7283.24	2560.79	9820.43	13395.5	6049.77	21063.8	8417.76	11552.6	6191.52	10028.9	1.37241	0.735531	1.1914	0.535942	0.86811	0.617366	0.456709	-0.443142	0.252659	-0.899852	-0.204051	-0.695801	0.186093	0.196852	0.337104	0.0313886	0.373439	0.0993666	0.730271	0.705861	0.472236
S-adenosyl-L-homoCysteine-posi	86407.6	94548.5	38630.7	66581.2	103583	81386.8	52636.8	47673.4	74823.6	78210.4	62556.4	76442.7	50082.3	48479.6	150663	90350.5	N/A	71472.8	120537	158738	51798.8	32879	110183	103518	78523	65390.6	82209.6	96275.6	0.832757	1.04695	1.22608	1.25721	1.47232	0.853899	-0.264033	0.0661915	0.294054	0.330225	0.558087	-0.227862	0.187436	0.387822	0.118404	0.172354	0.124394	0.393631	0.727147	0.411367	0.926633
lysine	36978.5	22031.8	12364.1	31996.2	30108.3	30681.1	14344.6	12684.1	15752	26775.4	41303.1	26560.5	24415	33390.8	27031.5	25457.2	N/A	18041.6	42310.9	38625.2	25661.1	12919.4	42375.6	24176.7	27360	22903.3	25667.2	31011.5	0.837108	0.938128	1.13346	1.12068	1.35402	0.827668	-0.256514	-0.0921429	0.180733	0.164371	0.437247	-0.272876	0.193083	0.427995	0.273257	0.13828	0.141006	0.285606	0.714255	0.368561	0.563428
fumarate	307941	382655	248001	303600	297756	332388	319077	243325	401396	391075	384922	362625	275440	247125	341495	410733	16341.7	293091	331035	303726	312376	240697	345727	299618	312057	350403	264038	305530	1.12288	0.84612	0.979084	0.753525	0.871938	0.864196	0.167207	-0.241066	-0.0304958	-0.408273	-0.197703	-0.21057	0.196243	0.228487	0.400215	0.0991635	0.100072	0.28114	0.707206	0.641138	0.397706
Urea	47424.1	32698.5	N/A	4266.53	62689.6	N/A	50345.9	31132.8	22944.2	36494.6	N/A	79043.9	90069	75037	67291.9	50496.6	12136.1	46164.5	35227.4	45380.8	36640.2	15881.1	77095.1	80112.8	36769.7	43992.3	56865.8	48389.6	1.19643	1.54654	1.31602	1.29263	1.09996	1.17517	0.258733	0.629045	0.396179	0.370312	0.137446	0.232866	0.200756	0.227739	0.185085	0.106954	0.430492	0.338021	0.69733	0.642563	0.732628
adenine	4.51241e+06	5.17128e+06	1.84888e+06	2.76121e+06	3.80911e+06	2.86267e+06	2.96e+06	2.70848e+06	4.95711e+06	6.30316e+06	5.21445e+06	4.22476e+06	3.82873e+06	2.87894e+06	7.3043e+06	6.56687e+06	23468.7	2.68521e+06	7.37043e+06	6.76326e+06	5.24315e+06	1.78439e+06	4.80425e+06	4.77615e+06	3.49426e+06	4.39466e+06	3.88125e+06	5.1236e+06	1.25768	1.11075	1.46629	0.883175	1.16587	0.757524	0.330765	0.151536	0.552173	-0.179229	0.221408	-0.400637	0.203302	0.400378	0.02451	0.325225	0.304602	0.230548	0.691858	0.39753	1.61066
sarcosine	392528	424672	294980	351147	516929	465531	348222	304468	344061	387896	467910	454847	294957	265236	395654	336550	12941.3	347841	461206	409573	348752	230785	368308	353669	407631	384567	275530	362049	0.943419	0.67593	0.888177	0.716468	0.941445	0.76103	-0.0840288	-0.565055	-0.17108	-0.481026	-0.0870514	-0.393974	0.203547	0.0869315	0.144799	0.0959266	0.325271	0.132974	0.691335	1.06082	0.839236
itaconic acid	43415.1	51545.3	25654.1	41174.3	48789.3	52249.7	45026.9	41044.8	44094.7	56831.1	45588.6	54521.6	49019.6	32003	40352.4	38647.2	3623.07	45666.9	45474.1	53733.4	38053.4	33036.9	34632.4	40814.4	43804.6	47851.3	34885.4	40957.4	1.09238	0.796386	0.935003	0.729037	0.855932	0.851747	0.127475	-0.328461	-0.0969577	-0.455935	-0.224433	-0.231503	0.206236	0.174734	0.260595	0.0516048	0.118012	0.198089	0.685636	0.757624	0.584033
1-Methyladenosine	7397.15	N/A	6667.49	2492.22	4874.46	3185.67	N/A	N/A	N/A	N/A	5725.63	3286.75	N/A	N/A	7397.09	6573.51	N/A	N/A	7421	10684.3	4107.84	N/A	N/A	4923.82	4923.4	4506.19	6985.3	6784.23	0.91526	1.4188	1.37796	1.55016	1.50554	1.02964	-0.127747	0.504667	0.46253	0.632414	0.590277	0.0421364	0.212379	0.193692	0.42558	#DIV/0!	#DIV/0!	#DIV/0!	0.672889	0.712889	0.371019
7-methylguanosine	4109.94	7397.36	N/A	5749.95	6570.8	5752.39	5746.07	11413.6	6566.19	5751.91	12326.3	1726.97	2465.75	9862.5	11505.4	9844.51	N/A	10680.3	9039.63	12325.7	4929.75	9862.95	5752.3	5752.39	5916.09	7255.17	8871.71	7943.79	1.22635	1.49959	1.34274	1.22281	1.09491	1.11681	0.294366	0.584567	0.425184	0.290201	0.130818	0.159384	0.215954	0.0953261	0.052214	0.152177	0.351992	0.424286	0.665639	1.02079	1.28221
dimethylglycine	317305	273180	236439	264181	436245	279381	260190	151919	356973	317776	238688	244631	202001	166684	277605	194184	15124.5	164237	372745	380728	247185	128567	238726	213474	301122	261696	169973	263571	0.869071	0.564464	0.875296	0.649503	1.00716	0.644884	-0.202454	-0.825046	-0.192158	-0.622592	0.0102962	-0.632888	0.219916	0.0457054	0.233069	0.0179781	0.488451	0.0648798	0.657744	1.34003	0.632516
deoxyadenosine	N/A	4929.07	N/A	1642.46	2471.73	6576.42	1644.75	4091.09	3287.18	2465.66	7358.82	N/A	N/A	N/A	N/A	N/A	1644.81	5749.41	N/A	3298.66	N/A	1644.57	N/A	1644.71	3904.92	3769.5	3697.11	2195.98	0.965321	0.946782	0.562363	0.980796	0.582566	1.68358	-0.0509199	-0.0788954	-0.830427	-0.0279755	-0.779507	0.751532	0.220168	1.61448e-05	0.13542	#DIV/0!	0.00565199	#DIV/0!	0.657246	4.79197	0.868318
cholesterol	1.06807e+08	2.243e+07	3.83756e+07	1.44173e+08	1.36615e+09	1.63756e+08	2.38324e+07	2.16991e+07	1.68557e+07	5.19959e+08	6.39413e+07	2.51004e+07	2.17306e+08	1.2249e+09	3.4965e+07	7.68591e+08	47052.3	3.2066e+08	1.60412e+08	9.63241e+07	5.77421e+07	2.27678e+08	3.42616e+08	1.34999e+08	3.06948e+08	1.11898e+08	4.27745e+08	1.69962e+08	0.36455	1.39354	0.553715	3.82264	1.5189	2.51671	-1.45581	0.478758	-0.852784	1.93457	0.603027	1.33154	0.220776	0.371624	0.238267	0.0753022	0.244098	0.137139	0.656048	0.429896	0.622937
glucosamine	37454.2	39313.6	34914.2	41839.6	293726	45908.5	61120.6	31062.5	48367.3	41442.3	44549.3	52447.3	40129.4	31437.9	33800	29791.9	19354.1	45136.8	42450.3	54004.9	40583.8	27290.9	43012.4	44441.8	82192.6	46498.2	33275	41964	0.565723	0.404842	0.510557	0.715619	0.902487	0.792941	-0.821833	-1.30457	-0.969855	-0.482737	-0.148022	-0.334714	0.221812	0.164003	0.19254	0.00862784	0.241837	0.0631414	0.654015	0.785147	0.71548
dihydroxy-acetone-phosphate	801132	611524	162255	376305	353936	297111	488027	419912	354243	730890	697035	476205	395780	189235	344794	235043	N/A	153668	393449	261496	211277	101885	316067	190816	433710	527719	263704	245832	1.21675	0.608018	0.566811	0.499706	0.465839	1.0727	0.283036	-0.717813	-0.819061	-1.00085	-1.1021	0.101248	0.22471	0.0836293	0.0267401	0.027447	0.00909098	0.249808	0.648377	1.07764	1.57284
Indole-3-carboxylic acid	88769.8	45437.3	51526.9	33132.3	47897	62531.6	41872.7	36888.1	64152.2	43785.7	35558.2	63545.1	30589.2	29143	N/A	32529.5	85639.9	32651.6	N/A	58663.1	N/A	29671.7	57146.9	45594.6	54882.5	47633.7	42110.6	47769.1	0.867921	0.767287	0.870388	0.884052	1.00284	0.881546	-0.204365	-0.382161	-0.200269	-0.177796	0.00409576	-0.181892	0.226516	0.222904	0.472039	0.439568	0.406267	0.418189	0.644902	0.651882	0.326022
UDP-D-glucose	4.50096e+06	6.20655e+06	2.96475e+06	3.70699e+06	7.2396e+06	5.22749e+06	4.9383e+06	3.31244e+06	6.19659e+06	7.72445e+06	6.17258e+06	6.61239e+06	7.48097e+06	5.49491e+06	8.56421e+06	6.51334e+06	N/A	6.04064e+06	9.30806e+06	7.2165e+06	7.44856e+06	2.65184e+06	4.69961e+06	5.31273e+06	4.97439e+06	5.82612e+06	6.81882e+06	6.10622e+06	1.17122	1.37078	1.22753	1.17039	1.04808	1.1167	0.228017	0.455001	0.295759	0.226984	0.0677424	0.159242	0.22954	0.0491156	0.196749	0.128988	0.428298	0.351182	0.639142	1.30878	0.706087
4-phosphopantothenate	31231.1	16205.4	8218.1	10047.1	9837.08	12936.5	4180.23	8463.56	10660.2	11346.4	12371	18181.8	12964.3	13971.1	9901.1	11467.2	N/A	3406.53	7027.98	17244.4	25477.9	2320.15	8218.08	16463.7	14745.9	10867.2	10342	12792	0.736965	0.701351	0.867499	0.951675	1.17712	0.808475	-0.440332	-0.511791	-0.205067	-0.0714598	0.235265	-0.306725	0.235509	0.114856	0.370414	0.479175	0.306873	0.266204	0.627993	0.939846	0.431313
dAMP	97830.9	68196.6	58334.1	57441.6	63294	64117.8	30341.8	50890.2	90960.1	132345	120882	82208.4	58360.1	55893	105225	119151	N/A	55881.6	120858	124157	65779	26307.1	55040.6	48496.8	68202.5	84604.5	78902.2	73439.7	1.24049	1.15688	1.07679	0.932601	0.868036	1.07438	0.310909	0.210241	0.106736	-0.100668	-0.204174	0.103506	0.23763	0.319012	0.348507	0.440064	0.369556	0.4782	0.624098	0.496193	0.457788
2-Hydroxy-2-methylbutanedioic acid	8192.96	9524.69	18787.6	17722.4	3215.01	4074.64	6559.37	3919.43	13497.8	9216.29	8252.82	9231.53	10558.6	5626.47	15821.4	6247.77	N/A	3868.77	5193.08	33396.9	9885.53	5900.63	12281.6	15074.2	10252.9	8446.2	8424.59	13622	0.823787	0.82168	1.3286	0.997441	1.61279	0.618455	-0.279656	-0.283352	0.409907	-0.00369617	0.689563	-0.693259	0.239081	0.118942	0.286055	0.487148	0.178953	0.219631	0.621455	0.924665	0.54355
uridine	398245	436130	154510	314316	655563	449830	227061	259139	507922	769554	589613	549136	338164	293712	359502	371481	N/A	288661	450961	635646	339791	149778	189232	218010	401432	483737	330304	330570	1.20503	0.822814	0.823475	0.682817	0.683366	0.999196	0.269067	-0.281363	-0.280202	-0.55043	-0.549269	-0.00116009	0.244946	0.390422	0.269002	0.11482	0.186142	0.38932	0.61093	0.408466	0.570245
choline	2.77745e+06	3.33852e+06	1.70503e+06	2.47905e+06	3.42717e+06	2.7113e+06	2.28503e+06	1.40672e+06	2.25657e+06	2.66418e+06	3.12968e+06	3.09802e+06	2.30897e+06	2.23955e+06	2.42629e+06	1.46138e+06	19077.6	1.70446e+06	2.84683e+06	2.63593e+06	2.10574e+06	1.07676e+06	2.62525e+06	1.73443e+06	2.73975e+06	2.47337e+06	1.69329e+06	2.17082e+06	0.902769	0.618044	0.792343	0.684609	0.87768	0.780021	-0.147571	-0.694218	-0.335803	-0.546648	-0.188232	-0.358415	0.252339	0.0574728	0.0470126	0.118654	0.263277	0.169417	0.598016	1.24054	1.32779
Methylmalonic acid	35956.7	15692	41604.8	47633.3	18723.7	34039.1	26934	20918.7	18825.7	39491.8	38017.6	24639.3	25597.7	18950.2	20312.4	15547.1	9355.81	29922.5	48798.6	55712.1	28964.6	35702.6	38743.8	14853.1	32274.9	28137.8	19947.6	37129.1	0.871818	0.618053	1.1504	0.708925	1.31954	0.53725	-0.197902	-0.694196	0.202139	-0.496295	0.40004	-0.896335	0.25795	0.0309416	0.315214	0.110338	0.123848	0.0353712	0.588464	1.50946	0.501395
D-glucosamine-1-phosphate	3206.09	7304.65	N/A	4111.61	N/A	6489.1	3286.71	N/A	2469.64	N/A	N/A	3378.92	4015.42	1644.54	3375.12	2469.48	2457.75	N/A	3278.93	1644.74	1644.5	8215.84	N/A	3274.93	5277.86	3045.09	2792.46	3611.79	0.576955	0.529089	0.684328	0.917037	1.1861	0.773151	-0.793469	-0.918417	-0.54724	-0.124948	0.24623	-0.371178	0.258249	0.184922	0.308768	0.0342958	0.174811	0.329492	0.587961	0.733011	0.510367
2-ketohaxanoic acid	15611.7	8218.17	15634.4	9863.04	11487.2	14798.1	9867.56	8240.17	13151.9	20547.1	21386.6	13966.5	9860.32	7388.22	9019.63	16436.4	N/A	18101.6	22194	19726.8	18902	N/A	13976.6	18904.6	12602.1	14526.6	12161.2	18740.8	1.15272	0.965017	1.48712	0.837168	1.2901	0.648917	0.205037	-0.0513735	0.57252	-0.256411	0.367483	-0.623893	0.258894	0.403512	0.0133011	0.275869	0.099883	0.0241916	0.586879	0.394144	1.87611
malate	537200	702830	721878	641367	702322	865273	619702	573176	850446	842513	736290	767460	641949	458588	663135	706010	31472.9	656496	535592	701814	516516	550015	676118	715281	695145	731598	526275	615889	1.05244	0.757072	0.885987	0.71935	0.841841	0.854496	0.0737368	-0.401497	-0.174643	-0.475234	-0.24838	-0.226854	0.260004	0.101923	0.0354416	0.0524693	0.0794475	0.256644	0.58502	0.991728	1.45049
Guanidoacetic acid	130706	130830	101115	100293	107684	120027	79720.6	86325.1	101117	101114	119129	149635	78913.7	63294.6	96141.2	78090.8	N/A	75626.1	106049	124978	88791.3	37796.6	109347	96189.4	115109	106173	78413.3	93858.5	0.922371	0.681208	0.815387	0.73854	0.884012	0.835442	-0.116581	-0.553833	-0.294444	-0.437252	-0.177863	-0.259389	0.261984	0.012978	0.0348933	0.0627946	0.247289	0.255632	0.581726	1.88679	1.45726
propionyl-CoA-posi	48496.6	53425.8	14794	14794.6	15616.4	16438.9	42743.9	30403.8	14794.2	45212.3	32881.2	28763.8	35344.8	40361.1	40281.3	23835.5	N/A	12331.2	58376.5	45219.3	44379	10690.3	22193.9	40269.2	27261	32466.5	30430.8	36854.7	1.19095	1.11627	1.35192	0.937297	1.13516	0.825696	0.252113	0.158691	0.435008	-0.0934222	0.182895	-0.276317	0.264344	0.457372	0.0882705	0.416635	0.330457	0.136567	0.577831	0.33973	1.05418
Maleic acid	287041	329503	211820	243285	361984	267501	212310	231638	345916	345030	371399	354989	236299	241148	330027	310029	13023.8	281384	308994	281056	280569	210523	330879	292096	283522	310213	235318	284020	1.09414	0.829982	1.00175	0.75857	0.915562	0.828528	0.129799	-0.268848	0.00252908	-0.398647	-0.12727	-0.271377	0.26493	0.253652	0.48976	0.127982	0.240758	0.225083	0.576869	0.595762	0.310016
GMP	2.77313e+06	2.50727e+06	913093	1.0074e+06	2.06922e+06	1.70038e+06	834249	656859	2.7491e+06	4.63347e+06	3.09263e+06	2.51198e+06	1.45438e+06	969691	4.12873e+06	4.35258e+06	13996.7	1.79491e+06	3.20991e+06	4.15897e+06	2.4906e+06	1.19244e+06	1.72288e+06	1.50453e+06	1.82841e+06	2.41305e+06	2.11905e+06	2.37989e+06	1.31975	1.15895	1.30161	0.878162	0.986258	0.890398	0.400264	0.212823	0.3803	-0.187441	-0.0199636	-0.167477	0.268463	0.390363	0.0903811	0.330386	0.487945	0.399875	0.571116	0.408531	1.04392
cytidine	1.15215e+06	1.02981e+06	287910	520258	1.06858e+06	743761	432054	527781	1.13909e+06	1.44594e+06	1.39456e+06	963545	697652	610945	1.11756e+06	895606	N/A	561821	1.46134e+06	1.63701e+06	776286	449589	681872	544217	800413	983828	776717	925053	1.22915	0.970396	1.15572	0.789485	0.940258	0.839647	0.297662	-0.0433547	0.208791	-0.341017	-0.0888707	-0.252146	0.268705	0.455044	0.240388	0.229043	0.439784	0.271384	0.570725	0.341947	0.619088
Creatinine	24409.3	47819.1	29954.4	55459.6	40751.7	39826.3	44353.8	51508.1	51861	33905	31567.7	52277.9	51560.1	37149.7	25793.6	27790.4	11154.8	40165.9	59623.7	21250.9	41149.3	23176.6	40613.8	19294	39703.4	44245.6	32269.1	34184.7	1.1144	0.812754	0.861002	0.729318	0.772613	0.943962	0.156271	-0.29911	-0.215911	-0.455381	-0.372181	-0.0831991	0.272616	0.211439	0.31196	0.0265963	0.133174	0.408637	0.564449	0.674815	0.505901
Nicotinamide Riboside	13149.7	5764.18	3307.87	N/A	5667.37	5028.93	10630.4	4125.71	N/A	5745.81	4799.88	7272.11	N/A	N/A	4127.46	3962.86	N/A	N/A	3312.72	N/A	N/A	N/A	N/A	13960.9	6583.61	6514.79	4045.16	8636.79	0.989547	0.614429	1.31186	0.62092	1.32572	0.468364	-0.0151599	-0.702681	0.391617	-0.687521	0.406777	-1.0943	0.275044	#DIV/0!	0.484663	#DIV/0!	0.485716	#DIV/0!	0.560597	#DIV/0!	0.31456
NADP+_posi	11510.4	25471.3	30410.5	83415.1	15615.2	38632.9	53431.8	64958.9	154597	18902.2	4931.15	11503.6	171064	18967	15612.9	N/A	N/A	59184	27138	113471	33698.6	25479.5	7397.23	12339.7	34175.9	51387.4	66207	36587.3	1.50362	1.93724	1.07056	1.28839	0.711989	1.80956	0.588437	0.954004	0.0983628	0.365568	-0.490074	0.855641	0.276384	0.200424	0.454513	0.467711	0.277257	0.362353	0.558486	0.69805	0.342453
4-Pyridoxic acid	14226.1	5870.49	16131.5	9940.52	10389.8	13506.9	7582.87	12860.4	9990.07	11628.8	16165.8	22204.7	11816.6	12010.2	10283.7	9170.41	5329.48	9917.91	11496.6	9136.11	15957.9	11311.5	17540.9	14939.2	11677.6	13405.5	9754.71	13397	1.14797	0.835339	1.14725	0.727667	0.999371	0.728125	0.199082	-0.259567	0.198174	-0.458649	-0.000907678	-0.457741	0.277752	0.164153	0.130898	0.114581	0.498397	0.0762236	0.556343	0.78475	0.883067
quinolinate	N/A	12389.2	5012.17	8207.09	3060.81	5965.11	5749.31	N/A	N/A	6529.12	21767	N/A	11894.7	3272.01	9000.61	3283.31	4947.95	2568.17	5681.03	7385.44	N/A	4313.75	N/A	5237.84	6926.88	11348.5	5827.79	5654.51	1.63833	0.84133	0.816315	0.51353	0.498262	1.03064	0.712223	-0.249257	-0.292802	-0.961479	-1.00502	0.043545	0.278477	0.191553	0.0646352	0.2792	0.240193	0.436309	0.555211	0.71771	1.18953
OBP	12133.1	4819.14	N/A	4903.34	6575.86	9981.24	6583.7	N/A	13149.6	16436.2	10691.4	N/A	3996.07	5783.23	13149.8	5733.46	N/A	4107.97	9160.01	3305.79	8220.83	5752.42	9029.24	12206.4	7682.53	11715.2	6554.1	7945.78	1.52492	0.853117	1.03427	0.559451	0.678243	0.824853	0.608733	-0.229184	0.0486079	-0.837917	-0.560125	-0.277792	0.283148	0.140434	0.427125	0.151573	0.140123	0.325432	0.547986	0.852528	0.369445
N-acetyl-L-aspartic acid	N/A	7355.9	N/A	3687.41	4527.85	N/A	5701.94	6371.15	9856.71	12254.1	N/A	14490.1	13970.9	N/A	N/A	N/A	N/A	N/A	3234.13	10653.3	N/A	11501.3	10680.9	5989.55	5190.39	9734.8	13970.9	8411.84	1.87554	2.6917	1.62066	1.43516	0.8641	1.66087	0.907309	1.42852	0.696579	0.521207	-0.21073	0.731937	0.28643	#DIV/0!	0.0243599	#DIV/0!	0.265711	#DIV/0!	0.542981	#DIV/0!	1.61332
D-erythrose-4-phosphate	68352.6	33946.3	11524.3	26268.3	19751.1	24752	19730.4	11505.7	17250.3	25655.2	46729	25474.8	36990.3	24533.8	68205.9	66304.8	N/A	20547.5	30052.9	19755.1	31578.6	12283.9	34357.4	31835.7	30765.8	24390.9	43316.5	26643.9	0.792793	1.40794	0.866025	1.77593	1.09237	1.62575	-0.334983	0.493589	-0.207519	0.828572	0.127464	0.701108	0.287297	0.281005	0.333013	0.039835	0.332636	0.0992391	0.541669	0.551286	0.477538
2-oxobutanoate	12647.5	4929.38	14016.7	15946.8	14787.4	6550.03	10686.3	9035.23	10096.9	14787.3	16488	13945	7554.77	8212.85	11525.5	7395.22	5844.07	9025.82	13946.1	15703.8	12185	9856.16	13964	22287	11479.6	12506.5	8259.7	14657	1.08945	0.719509	1.27678	0.660435	1.17195	0.563533	0.123596	-0.474916	0.352512	-0.598512	0.228916	-0.827428	0.288169	0.0981083	0.196209	0.0320365	0.176121	0.00855638	0.540353	1.00829	0.70728
N-acetyl spermidine	6619.08	16423.8	3.60314e+06	3.08947e+06	1.24917e+06	2.04353e+06	3.33589e+06	3.00709e+06	2.01597e+06	1.63388e+06	1.26302e+06	1.78956e+06	2.40646e+06	2.48004e+06	806296	820978	2.11212e+06	1.09352e+06	30222.4	1.01919e+06	1.39466e+06	2.15655e+06	842114	420826	1.66806e+06	2.17423e+06	1.6199e+06	977260	1.30345	0.971131	0.585867	0.745045	0.449474	1.6576	0.382337	-0.0422629	-0.771355	-0.4246	-1.15369	0.729092	0.294886	0.480535	0.101678	0.059967	0.0402369	0.152565	0.530346	0.318275	0.992771
folate	17259.7	32056.8	5752.56	14794.6	18902.1	12328.5	11507.7	13970.7	9860.25	18083.2	18081.2	17260	12328.3	8221.82	12328.4	24657.4	N/A	15615.2	9039.7	14796.8	25480.9	17262.3	15639.9	N/A	16849	14793.9	14630.2	16443.9	0.878024	0.868313	0.975956	0.98894	1.11154	0.889705	-0.187668	-0.203713	-0.0351123	-0.0160457	0.152555	-0.168601	0.296097	0.389621	0.421239	0.410981	0.282629	0.330589	0.528567	0.409358	0.375471
glucose-1-phosphate	80304.4	97036.5	87581.2	84584.8	55529.6	94160.3	55987.3	56543.2	126171	104711	51779.5	60796	153074	262370	158538	204926	111082	42686.4	114554	68295.1	84426.2	28771.8	134582	148445	83199.5	75998.1	155446	96512.3	0.913444	1.86835	1.16001	2.04539	1.26993	1.61063	-0.130612	0.901767	0.214139	1.03238	0.344751	0.687628	0.299465	0.02977	0.277184	0.0252687	0.24644	0.133127	0.523654	1.52622	0.557232
5-methyl-THF	9039.53	10685.5	7397	2491.84	18904.5	19723.4	13014.6	4107.96	8217.19	26299.2	N/A	13149.8	3288.66	N/A	4807.64	12331.3	3286.94	6571.54	N/A	9860.58	7843.82	9862.93	6567.93	14794.9	11373.6	12957.8	6057.21	9786.04	1.13928	0.532567	0.860415	0.467458	0.755226	0.618965	0.188125	-0.908966	-0.216895	-1.09709	-0.40502	-0.692071	0.304499	0.146034	0.280525	0.0167261	0.330848	0.130509	0.516414	0.835545	0.552029
Hydroxyphenylacetic acid	12180.6	31172.4	6550.07	19875	5756.35	11465.3	13914	6160.13	9191.42	21342.2	4564.48	17015.9	14841.3	20392.2	11597.7	8722.92	5752.77	6731.8	9257.06	6621.44	21506.2	3338.41	6342.59	15678.5	14500	12031.4	11339.8	10457.4	0.82975	0.782054	0.721199	0.942518	0.869177	1.08438	-0.269251	-0.354659	-0.47153	-0.0854081	-0.202279	0.116871	0.307069	0.155332	0.260327	0.434265	0.356178	0.41184	0.512765	0.80874	0.58448
CDP-choline	143918	166213	93745.9	157942	224644	161208	133206	52612.7	130748	208932	189202	156288	248602	191745	378975	307970	N/A	186795	308865	287351	173611	52613.2	236246	220569	157945	145165	262817	213209	0.919085	1.66398	1.3499	1.81047	1.46874	1.23267	-0.12173	0.734638	0.432849	0.856368	0.554578	0.301789	0.308637	0.0349213	0.105799	0.011668	0.135531	0.249479	0.510552	1.45691	0.975518
N-acetyl-glucosamine	1644.56	3286.95	2465.8	4930.53	4927.7	4183.97	2456.8	3285.98	4107.73	N/A	1644	8215.22	N/A	N/A	N/A	1640.55	N/A	2465.99	7394.66	2437.21	3367.1	N/A	1644.03	N/A	3573.25	3941.95	2053.27	3710.75	1.10318	0.574623	1.03848	0.520878	0.941351	0.55333	0.141671	-0.799312	0.0544747	-0.940983	-0.087196	-0.853787	0.309631	0.0968168	0.381717	#DIV/0!	0.29345	#DIV/0!	0.509156	1.01405	0.418259
pantothenate	7.17403e+06	6.46516e+06	3.39e+06	6.41276e+06	6.94488e+06	5.84607e+06	5.10609e+06	4.41299e+06	5.00081e+06	7.29533e+06	8.68428e+06	8.31434e+06	5.85647e+06	4.319e+06	6.73338e+06	5.53346e+06	9428.44	3.66338e+06	6.81953e+06	6.13704e+06	4.45224e+06	1.76179e+06	5.10831e+06	4.74967e+06	6.03882e+06	6.46897e+06	4.35252e+06	4.8381e+06	1.07123	0.720757	0.801166	0.67283	0.747892	0.899635	0.0992715	-0.472415	-0.319826	-0.571686	-0.419098	-0.152589	0.309859	0.132342	0.0954625	0.121436	0.123284	0.360367	0.508836	0.878301	1.02017
orotidine-5-phosphate	5823.15	4024.72	4710.38	5433.57	5956.41	6956.47	2891.11	N/A	N/A	5589.88	6745.23	N/A	3837.47	3383.09	3108.39	N/A	2442.27	4712.36	5445.6	9035.82	N/A	6805.85	N/A	6545.05	5484.12	5075.41	3496.72	6958.08	0.925474	0.637608	1.26877	0.688953	1.37094	0.502541	-0.111735	-0.649258	0.34343	-0.537523	0.455165	-0.992688	0.311345	0.00642296	0.176277	0.318909	0.108583	0.0735841	0.506758	2.19227	0.753803
UTP-nega	6.22604e+06	7.82457e+06	3.99957e+06	4.09761e+06	2.95317e+06	3.51265e+06	5.23984e+06	4.10704e+06	6.01836e+06	7.8079e+06	4.15987e+06	4.57656e+06	6.94454e+06	5.20042e+06	7.01221e+06	3.39335e+06	N/A	5.78191e+06	8.13829e+06	9.97544e+06	7.37803e+06	2.67284e+06	6.45914e+06	6.29957e+06	4.76893e+06	5.31826e+06	5.66649e+06	6.82055e+06	1.11519	1.18821	1.4302	1.06548	1.28248	0.830796	0.157287	0.248788	0.516221	0.0915007	0.358934	-0.267433	0.312459	0.313561	0.0198275	0.461723	0.178423	0.130754	0.505207	0.503678	1.70273
S-adenosyl-L-homocysteine-nega	48503.4	22984.1	15654.4	15445.5	17262.7	21340.2	3289.22	18081.2	22207.3	40311.5	13958.2	15570.6	17541.4	9848.67	31263.7	17261.5	N/A	12303	29581.2	19599.4	15416.8	9031.4	22204	32028.6	23531.7	18903	17643.7	21310.2	0.803299	0.749782	0.905596	0.933378	1.12735	0.827943	-0.31599	-0.415457	-0.14306	-0.0994664	0.17293	-0.272396	0.321473	0.204774	0.308203	0.375144	0.390575	0.314087	0.492856	0.688724	0.511164
O8P-O1P	167522	0.4	89202.6	103280	193063	144132	74163.5	68806.4	107697	125309	105517	139538	87908.7	102558	110938	93158.4	4388.86	77557.6	140137	120994	105442	65264.5	96980.7	80561.6	116200	103505	79418.4	101563	0.890749	0.683462	0.874038	0.767289	0.981239	0.781959	-0.166908	-0.549067	-0.194232	-0.382158	-0.027324	-0.354834	0.325788	0.203014	0.329046	0.149418	0.466189	0.134421	0.487064	0.692474	0.482744
D-glyceraldehdye-3-phosphate	1.27199e+06	953665	240163	616865	765209	532677	593972	565630	474570	834059	829219	666681	650532	271402	599615	485376	N/A	201535	377600	250034	227959	94439.4	361678	279041	730095	660688	441692	265125	0.904935	0.604979	0.363138	0.668533	0.401286	1.66598	-0.144114	-0.725043	-1.46141	-0.580929	-1.3173	0.736367	0.334905	0.105069	0.0077022	0.0935449	0.00197227	0.0539628	0.475078	0.978524	2.11339
sorbitol	29593.6	32056.3	16441.4	23010	22195	18083.4	16437.3	16441.5	30414.2	31233.2	25482.2	36991.1	20549.1	15615.6	31233.6	20533.3	N/A	16434.5	41924.3	38640.5	27948.5	10683.9	15615	23015.1	23563.3	26166.6	20873.2	26304.5	1.11048	0.885836	1.11634	0.797705	1.00527	0.793522	0.151184	-0.174888	0.158771	-0.326073	0.00758621	-0.333659	0.33603	0.298789	0.266292	0.147752	0.493355	0.155299	0.473621	0.524636	0.574641
HMG-CoA_pos	5754.87	6576.49	7397.32	N/A	N/A	6575.95	3286.98	16438.7	5777.86	8239.83	N/A	N/A	N/A	7397.15	4113.91	3286.76	N/A	N/A	4106.55	48497.5	8215.8	8215.81	3286.81	N/A	6576.16	8435.83	4932.61	14464.5	1.28279	0.750075	2.19954	0.584721	1.71465	0.341015	0.359286	-0.414893	1.1372	-0.774179	0.777914	-1.55209	0.338063	0.327962	0.217312	0.0671413	0.169124	0.152104	0.471002	0.484177	0.662917
N-acetyl-glutamate	7491.63	13258.8	12451.2	11420.1	25433.9	11464	10424.1	20045.8	27029.2	8885.9	10595.5	15172.2	19292.8	27133	14227.6	15605.6	N/A	N/A	27100.8	14766.7	11454	11468.3	13716.3	14666.2	13586.6	15358.8	19064.8	15528.7	1.13044	1.4032	1.14294	1.24129	1.01107	1.22771	0.176879	0.488724	0.192756	0.311845	0.0158766	0.295969	0.339462	0.0365781	0.329141	0.3311	0.485139	0.269248	0.469209	1.43678	0.482618
cytosine	1.40554e+06	1.23015e+06	616229	777123	951886	845633	848198	719899	1.16211e+06	1.51472e+06	1.00287e+06	1.06705e+06	995794	786550	1.45427e+06	1.32764e+06	15389.8	740921	1.69748e+06	1.38117e+06	1.00149e+06	465380	1.05637e+06	1.20416e+06	971093	1.05247e+06	886760	1.13434e+06	1.0838	0.913156	1.16811	0.842548	1.07779	0.78174	0.116101	-0.131067	0.224173	-0.247168	0.108072	-0.35524	0.362077	0.38441	0.0910322	0.209514	0.388908	0.224374	0.4412	0.415205	1.04081
1,3-diphopshateglycerate	21749.5	26202.3	10678.5	N/A	16428.5	14091.8	10721.6	12495.7	14586.2	18882.5	18071.5	24655.5	16452.2	15359.6	26292.6	7405.92	N/A	15622.4	29589.3	31738.3	10338.7	8907.78	13140	23009.9	17830.1	16568.8	16226.5	19454	0.929259	0.910062	1.09107	0.979342	1.17413	0.834098	-0.105848	-0.135964	0.125748	-0.030116	0.231596	-0.261712	0.363569	0.483846	0.0956064	0.496461	0.302497	0.237698	0.439413	0.315292	1.01951
Geranyl-PP	11309.6	21362.7	4017.69	27940.3	11941.9	20541.6	8223.81	9864.27	13478.1	12330.9	23012.7	20639.8	2872.4	4192.28	19729.7	14794.4	N/A	7027.96	10246.9	12743.3	23814.5	9033.83	26299.2	23831.3	16185.6	14591.6	9723.36	17661.5	0.901515	0.60074	1.09118	0.666368	1.21039	0.550539	-0.149577	-0.735187	0.125895	-0.58561	0.275472	-0.861082	0.366129	0.142231	0.405521	0.205262	0.0721518	0.0821573	0.436365	0.847005	0.391987
N-acetyl-glucosamine-1-phosphate	117550	138771	70604.2	97021.4	155830	130660	65028.1	87146.5	92989.6	137560	143892	148767	163422	106060	181668	124981	N/A	144803	193335	231212	130495	68614.7	75424.9	122611	118406	112564	144187	136949	0.950659	1.21773	1.1566	1.28094	1.21663	1.05285	-0.0730005	0.284198	0.209893	0.357199	0.282893	0.0743052	0.366234	0.11416	0.267004	0.0899517	0.278678	0.443891	0.436241	0.942487	0.573482
thymine	17234.4	19396.1	26029.4	28906.1	9285.2	16876.7	7180.06	6001.05	7026.62	32438.6	27883.2	25897.9	7670.23	12031.8	13124.8	31798.4	4385.64	11825.1	22742.6	19604.8	12477.1	21069.7	19667.6	12303.6	19621.3	17737.9	13472.7	17977.6	0.904012	0.686633	0.916226	0.75954	1.01351	0.749415	-0.145587	-0.542389	-0.126225	-0.396802	0.0193621	-0.416164	0.382084	0.0186983	0.333388	0.211167	0.482795	0.162635	0.417841	1.7282	0.477051
trehalose-6-Phosphate	4304.55	11511	6576.02	8221.09	13970.3	4928.83	6576.07	7395.01	4518.25	11503	5750.25	18902.7	2381.38	6577.65	7365.55	13966.3	N/A	7396.94	23013.2	17258.3	4206.61	4928.92	10684.2	23834.3	8251.96	9107.54	7537.56	13987.6	1.10368	0.913427	1.69506	0.827618	1.53582	0.538876	0.142324	-0.130639	0.761336	-0.272963	0.619012	-0.891975	0.398035	0.41294	0.122722	0.222078	0.0966647	0.139971	0.400078	0.384113	0.911077
deoxyribose-phosphate	331837	307177	271482	277789	348622	307327	296398	244617	320110	315102	327579	372081	382531	316660	361668	305030	3286.93	339546	402705	395469	349932	200912	400084	305308	307372	312648	284787	342402	1.01716	0.926522	1.11396	0.910888	1.09517	0.831734	0.024551	-0.110103	0.155703	-0.134654	0.131152	-0.265805	0.406393	0.372163	0.117325	0.336436	0.254149	0.230483	0.391054	0.429267	0.930611
Indoleacrylic acid	4852.35	16967.3	6955.45	14505.9	12184.8	N/A	10944.3	10478.7	13447.1	12161.8	5066.8	13347.4	23099.8	6972.01	12323.2	13418.1	N/A	16728.3	16215.4	11499.8	5207.66	11385.4	N/A	9566.81	11093.2	10907.7	14508.3	10775	0.983278	1.30786	0.97132	1.3301	0.987838	1.34647	-0.0243285	0.387205	-0.0419815	0.411534	-0.017653	0.429187	0.415594	0.317242	0.475061	0.208514	0.298722	0.0886826	0.381331	0.498609	0.32325
Imidazoleacetic acid	30178.9	43135	30387.3	23989.7	43049.9	11061.9	33273.4	8940.75	20643.6	74135.9	15299.2	14481.4	21226.3	34940.2	35273.5	41473.5	16898.9	29470	21075.1	18797.9	24165.3	10231.9	23994.3	23822.7	30300.4	27795.7	29880.4	20347.9	0.917337	0.986137	0.671537	1.075	0.73205	1.46848	-0.124476	-0.0201398	-0.574462	0.104337	-0.449985	0.554322	0.423282	0.477455	0.0589279	0.410691	0.27771	0.0708742	0.37337	0.321068	1.22968
glucose-6-phosphate	71371.3	19809.3	13981.2	10995.5	15911	14716.5	18615.9	13613.4	13071.8	40301.3	19037.9	28415.5	19627.5	16444.1	77396.7	118454	8455.29	11830.1	20547.6	13357	14032.1	12188.3	45153.4	36187.2	24464.1	22176	42034.6	23577.6	0.906469	1.71821	0.963761	1.8955	1.0632	1.78282	-0.14167	0.78091	-0.0532522	0.92258	0.0884178	0.834162	0.423918	0.243537	0.47066	0.142715	0.425963	0.224866	0.372718	0.613435	0.327293
Cholic acid	N/A	5726.57	4110.37	9012.14	N/A	2521.44	5702.35	5285.51	8428.68	3264.44	3288.64	N/A	N/A	4413.35	N/A	N/A	N/A	5694.08	10784.3	N/A	3977.76	N/A	N/A	6283.25	5342.63	5193.92	5053.72	7015.09	0.972166	0.945923	1.31304	0.973006	1.35063	0.720407	-0.0407254	-0.0802056	0.392911	-0.0394801	0.433637	-0.473117	0.425034	0.37492	0.261216	#DIV/0!	0.478961	#DIV/0!	0.371576	0.426061	0.583001
NAD+_posi	53437.1	222937	167784	823981	349022	668689	301952	254159	726005	419096	238559	171894	665328	111864	70707.5	31235.1	N/A	2.12809e+06	360733	1.53143e+06	383724	270628	84693.9	28787.3	380975	351944	601446	443333	0.923799	1.5787	1.16368	1.70892	1.25967	1.35664	-0.114349	0.658738	0.218695	0.773087	0.333045	0.440042	0.432614	0.302752	0.420537	0.325192	0.361017	0.444012	0.363899	0.518913	0.376196
NADH	5752.47	69062.3	45216.1	183334	345657	226238	175990	125795	257453	105214	73166.3	213868	205691	144747	10686.2	8220.95	N/A	83876.6	392959	316103	210431	75471.8	41924.3	8218.12	145877	158581	90644.3	174185	1.08709	0.621377	1.19405	0.571596	1.09839	0.520392	0.120473	-0.68646	0.255868	-0.806933	0.135395	-0.942329	0.433697	0.418417	0.406294	0.0858632	0.410409	0.05095	0.362814	0.378391	0.39116
nicotinamide	4.81993e+07	4.59013e+07	1.80151e+07	2.44152e+07	3.99891e+07	2.7427e+07	2.77435e+07	2.52534e+07	2.62519e+07	4.81513e+07	4.40357e+07	4.02193e+07	2.96314e+07	2.57579e+07	4.39405e+07	3.5999e+07	3247.24	1.96481e+07	4.90138e+07	3.75851e+07	3.03358e+07	1.21713e+07	3.32963e+07	3.34984e+07	3.39912e+07	3.52759e+07	2.583e+07	3.26501e+07	1.03779	0.759904	0.960547	0.732229	0.925565	0.791116	0.0535214	-0.396111	-0.0580722	-0.449633	-0.111594	-0.338039	0.434558	0.219029	0.370575	0.16455	0.381376	0.235159	0.361953	0.659498	0.431124
aminoimidazole carboxamide ribonucleotide	13152	7397.17	3286.65	4928.99	2465.53	N/A	N/A	N/A	N/A	2461.84	4102.79	N/A	4110.27	N/A	3100.41	4107.72	N/A	4109.27	3286.89	N/A	N/A	N/A	10681.4	N/A	6246.06	3282.31	3856.92	6984.16	0.525501	0.617496	1.11817	1.17506	2.12782	0.552238	-0.928234	-0.695499	0.161139	0.232735	1.08937	-0.856639	0.436496	0.180541	0.471047	#DIV/0!	#DIV/0!	#DIV/0!	0.36002	0.743425	0.326936
inosine	582880	251666	132376	84719.5	120026	64108	69873.9	68228.3	161527	369476	268981	179450	87131.3	43551.4	154590	324131	N/A	32087.2	277994	297023	143894	48508.8	89456.2	88789.2	205963	186256	128298	157611	0.90432	0.62292	0.76524	0.688827	0.846205	0.814019	-0.145095	-0.682881	-0.386016	-0.537786	-0.24092	-0.296866	0.436518	0.241939	0.201342	0.109388	0.379531	0.333137	0.359998	0.616294	0.696065
coenzyme A-posi	1.40955e+06	2.04508e+06	875086	885410	741213	433479	725133	425984	1.49435e+06	1.81119e+06	762422	805809	1.72963e+06	837277	2.22804e+06	1.36884e+06	17261.5	591987	2.82406e+06	2.1616e+06	1.29075e+06	409318	1.29085e+06	1.46979e+06	1.06497e+06	1.00415e+06	1.12884e+06	1.5744e+06	0.942887	1.05997	1.47835	1.12418	1.56789	0.716998	-0.0848428	0.0840256	0.563985	0.168868	0.648828	-0.479959	0.44033	0.435197	0.060416	0.339479	0.162485	0.181546	0.356222	0.361314	1.21885
glutathione-nega	6.42212e+06	6.63591e+06	4.11511e+06	5.26702e+06	7.11494e+06	6.08981e+06	5.70135e+06	3.81948e+06	5.68463e+06	8.61878e+06	6.04531e+06	6.54921e+06	5.52604e+06	6.31735e+06	6.81926e+06	5.92726e+06	272603	4.83913e+06	9.91129e+06	8.57869e+06	6.49427e+06	3.3913e+06	5.75056e+06	5.1409e+06	5.94082e+06	6.06979e+06	4.95028e+06	6.5445e+06	1.02171	0.833265	1.10162	0.815559	1.07821	0.756402	0.0309858	-0.263153	0.139622	-0.294139	0.108636	-0.402775	0.444805	0.241145	0.27153	0.197673	0.383512	0.126545	0.351831	0.617722	0.566182
UDP-nega	3.17791e+06	3.45243e+06	1.63787e+06	1.81328e+06	2.10139e+06	1.44898e+06	1.6846e+06	1.1811e+06	3.40503e+06	3.68496e+06	2.17938e+06	2.10108e+06	2.14041e+06	1.86829e+06	3.4853e+06	2.52884e+06	N/A	1.38044e+06	4.23284e+06	3.84125e+06	2.43639e+06	1.45466e+06	2.45256e+06	2.25999e+06	2.27198e+06	2.37269e+06	2.28066e+06	2.77961e+06	1.04433	1.00382	1.22343	0.961211	1.1715	0.820494	0.0625771	0.00550227	0.290937	-0.0570748	0.22836	-0.285435	0.445021	0.484443	0.0281973	0.364075	0.313619	0.231653	0.35162	0.314758	1.54979
arginosuccinic acid	263141	330032	179199	225515	305945	278219	309491	175136	301294	356486	256758	221088	194773	140564	210329	238548	N/A	171662	338177	310716	296055	194683	325045	256617	263675	270042	191175	286882	1.02415	0.725041	1.08801	0.707946	1.06236	0.66639	0.0344239	-0.463866	0.121697	-0.498289	0.0872727	-0.585562	0.447723	0.093806	0.194733	0.00430107	0.348018	0.0376942	0.348991	1.02777	0.710561
pyridoxine	21098.3	23532.4	14325.6	16094.7	28049.3	14298.5	20318.8	18702.2	19346.7	23383.6	17863.7	19850.6	14263.4	29779.8	29524.1	17373.6	N/A	23399.6	33559.2	42604.4	47225.8	25457.7	23265	30361.7	19566.5	19910.9	22868.1	33745.6	1.01761	1.16874	1.72467	1.14852	1.69483	0.67766	0.0251785	0.224952	0.786318	0.199773	0.761139	-0.561366	0.45353	0.124949	0.0187691	0.266385	0.010449	0.00316051	0.343394	0.903268	1.72656
NAD+_nega	8154.45	11507.7	23835.7	60015.7	25482.9	61654.3	34525.6	26306.9	62487.4	34524.4	32884.6	9863.06	41102.8	6573.54	4110.3	N/A	N/A	107721	36991.4	82212.1	30409.1	29594.1	N/A	N/A	31775.1	33432	39876.9	44801.7	1.05214	1.25497	1.40996	1.19278	1.34008	0.890077	0.0733322	0.327658	0.495656	0.254326	0.422323	-0.167998	0.454811	0.222577	0.218415	0.427814	0.395365	0.147818	0.342169	0.65252	0.660717
CDP-nega	353870	232142	176330	203899	218549	193959	171058	126764	310570	325851	200720	208370	256611	171808	270460	298158	11289.4	181459	350680	316850	319417	172004	185035	260984	229791	223889	198298	267495	0.974314	0.862946	1.16408	0.885696	1.19477	0.741314	-0.0375416	-0.212657	0.219186	-0.175116	0.256728	-0.431843	0.456101	0.268785	0.127291	0.267687	0.223385	0.08504	0.340939	0.570594	0.895202
S-adenosyl-L-methionine	2.17969e+07	2.10614e+07	1.13777e+07	1.62183e+07	2.41812e+07	1.91473e+07	1.76703e+07	1.52499e+07	1.25188e+07	2.08528e+07	2.48633e+07	2.358e+07	2.0996e+07	1.53136e+07	1.87508e+07	2.10118e+07	177191	1.91128e+07	2.14633e+07	2.41577e+07	1.92411e+07	1.0865e+07	1.58312e+07	1.45792e+07	1.89638e+07	1.91225e+07	1.58937e+07	1.76896e+07	1.00837	0.838108	0.932808	0.83115	0.925064	0.898478	0.0120269	-0.254792	-0.100347	-0.266819	-0.112374	-0.154444	0.465928	0.266394	0.31305	0.254113	0.353539	0.327231	0.331681	0.574475	0.504386
FAD	143899	208204	96215.5	121721	143947	73173.3	119236	87974.9	137347	213095	132391	109370	188404	164549	237041	206523	N/A	106902	294735	227146	135714	69068.5	180187	190873	131193	133236	180684	182954	1.01557	1.37723	1.39454	1.35612	1.37316	0.987591	0.0222889	0.461774	0.479788	0.439485	0.457499	-0.0180142	0.473947	0.081141	0.0711326	0.0476934	0.167168	0.479126	0.32427	1.09076	1.14793
p-hydroxybenzoate	31894	31338.6	36030.7	16702.5	45446.3	50300.5	22694	33584.6	26995.1	36112.6	58180.7	32298.7	16930.3	45942.4	58337.3	31367.6	47024.7	36447.2	47998.2	48802.2	51926.4	46669.6	35306.3	88242.4	35285.4	34977.6	39341.6	53157.5	0.991276	1.11495	1.5065	1.12477	1.51976	0.740095	-0.0126418	0.156982	0.591201	0.169624	0.603842	-0.434218	0.480103	0.278329	0.0220901	0.261948	0.0711682	0.110263	0.318665	0.555441	1.6558
homocysteine	15698	10786.8	3259.12	8216.65	13985.1	19724.7	9863.16	14381.4	9040.09	6612.08	15622.8	15615	13245.2	5743.14	5848.62	14383.3	N/A	5752.55	13263.3	11514.5	9850.1	9969.35	8218.66	4825.52	11945.1	11855.8	8994.57	9606.89	0.992525	0.752995	0.804257	0.758666	0.810314	0.936262	-0.0108243	-0.409287	-0.314271	-0.398463	-0.303447	-0.0950163	0.481671	0.251457	0.237582	0.28463	0.195752	0.324566	0.31725	0.599536	0.624187
N-Acetylputrescine	N/A	3259.11	217297	215919	84613.6	113995	246574	237435	138785	115104	37620.8	120523	175952	208032	63921.6	55716.9	94507.2	89302.1	13195.4	58835.8	95243.4	141892	84006.9	60871.3	127017	149340	114572	75674.1	1.17575	0.902024	0.595782	0.767188	0.506723	1.51402	0.233586	-0.148762	-0.747145	-0.382348	-0.98073	0.598382	0.482197	0.364707	0.136634	0.0709257	0.0832091	0.190001	0.316775	0.438056	0.864443
spermine	42654.9	39454.3	69966.3	31091.1	10661.9	63254.2	60488.3	64099.2	27531.2	37566.4	22682.9	42874.6	24977.4	25820.5	23549.9	55039.4	32147.3	28169.5	30332	52499.7	15644.7	38936.7	30714.6	27707.7	42847.1	42540.4	31617.3	32639.2	0.992843	0.737911	0.761761	0.74323	0.767252	0.968691	-0.0103625	-0.438482	-0.39259	-0.428119	-0.382227	-0.0458918	0.488948	0.192091	0.218257	0.148289	0.0646768	0.435069	0.310737	0.716494	0.661032
2-keto-isovalerate	260137	364232	220648	312468	308994	304216	286026	214421	313979	332847	307500	311186	259898	201217	283045	268699	17743.5	276458	363219	277748	300694	193065	318503	313212	295116	294326	217843	294407	0.997325	0.738162	0.997597	0.740141	1.00027	0.73994	-0.00386415	-0.437991	-0.00347107	-0.434127	0.000393084	-0.43452	0.490867	0.0999042	0.492528	0.0684465	0.499034	0.0981897	0.309036	1.00042	0.307569
3-phospho-serine	23520.9	75129.4	11041.5	10462.1	14464.3	6910.42	51362.2	14680.1	12993.1	48022.2	10078.2	6386.8	7713.87	36762.7	21682.9	13907.4	25681.3	36472.7	12504	13022.2	6885.72	4593.31	17732	8936.33	23588.1	23920.4	23703.5	10612.3	1.01409	1.00489	0.449899	0.990929	0.443648	2.23359	0.0201846	0.0070387	-1.15233	-0.0131459	-1.17251	1.15937	0.490976	0.495504	0.126729	0.493476	0.0999717	0.0204252	0.308939	0.304952	0.897124
NADH-nega	N/A	N/A	N/A	18904.8	25478.2	6575.96	21373	N/A	3286.86	8218.31	9045.22	32884.2	25483.6	3286.8	N/A	N/A	N/A	4107.87	30414	8218.14	8220.86	N/A	N/A	N/A	16986.3	14961.5	10959.4	15617.7	0.880797	0.645191	0.919426	0.732508	1.04386	0.701732	-0.183118	-0.632202	-0.121194	-0.449084	0.0619239	-0.511008	0.492862	#DIV/0!	#DIV/0!	0.295164	0.0909847	2.86411e-05	0.307275	#DIV/0!	#DIV/0!
DL-Pipecolic acid	3.72172e+07	3.66381e+07	2.13322e+07	3.1138e+07	3.57036e+07	3.31773e+07	1.76144e+07	4.85261e+07	1.99031e+07	2.08791e+07	6.27318e+07	2.57348e+07	3.84663e+07	3.2963e+07	4.05682e+07	3.64959e+07	204594	3.65929e+07	1.91233e+07	5.65502e+07	1.56675e+07	7.71694e+06	1.61134e+07	1.54637e+07	3.25344e+07	3.25649e+07	3.08818e+07	2.17725e+07	1.00094	0.949205	0.669215	0.948316	0.668589	1.41839	0.00135069	-0.0752088	-0.579459	-0.0765595	-0.580809	0.50425	0.498318	0.416715	0.0819763	0.452346	0.11321	0.185555	0.302494	0.38016	1.08631
dUTP-nega	5679.44	11435.6	4931.35	8614.85	N/A	8267.26	9860.23	N/A	N/A	N/A	7387.02	4110.38	8258.14	4899.45	8162.38	7340.6	N/A	5916.53	7991.65	14794	8218.07	N/A	5752.57	7418.85	7785.7	7119.21	6915.42	8835.04	0.914396	0.888221	1.13478	0.971374	1.24101	0.782727	-0.129108	-0.171009	0.18241	-0.0419009	0.311518	-0.353419	0.499087	0.325003	0.0662367	0.480965	0.486421	0.16383	0.301824	0.488113	1.1789
GDP-nega	206634	161891	98592.3	132790	93067.7	78091.5	86298.4	58459.9	151337	269846	114164	90428.7	100914	66515.6	184276	112732	N/A	59802.8	170926	195680	121670	57499.4	111684	130131	128511	128422	104848	131265	0.999309	0.815867	1.02143	0.816431	1.02214	0.798749	-0.000996856	-0.293595	0.0305919	-0.292598	0.0315887	-0.324186	0.499152	0.21074	0.447101	0.241857	0.478211	0.234791	0.301767	0.676253	0.349594
glucono-?-lactone	9041.57	18083.3	4085.97	8221.3	8220.94	9859.52	N/A	6595.93	19722.8	9857.31	N/A	4112.1	5027.54	3286.89	6576.35	2465.67	N/A	2449.7	8234.13	12327	3286.72	2463.66	10683.5	2461.79	9585.43	10072	3961.23	6576.13	1.05076	0.413255	0.686055	0.39329	0.65291	0.602365	0.0714393	-1.27489	-0.543604	-1.34633	-0.615044	-0.731291	0.499404	0.0509251	0.0567794	0.0441046	0.184464	0.218859	0.301548	1.29307	1.24581
6-phospho-D-gluconate	8215.63	N/A	N/A	4110.72	9039.03	4931.49	N/A	8218.57	5749.96	5751.43	4108.1	8221.04	3286.95	N/A	3286.69	5770.85	N/A	N/A	5752.63	9860.99	8218.05	N/A	7397.14	3286.92	6574.22	6409.82	4114.83	6903.15	0.974994	0.625904	1.05003	0.641957	1.07696	0.59608	-0.036535	-0.675987	0.0704351	-0.639452	0.10697	-0.746422	0.499969	0.353417	0.0098649	0.252509	0.382313	0.102416	0.301057	0.451712	2.00591
allantoate	N/A	2465.7	5752.58	7402.64	3286.89	N/A	5753.01	N/A	N/A	3289.31	N/A	N/A	N/A	N/A	2463.89	2465.7	N/A	N/A	3286.68	N/A	N/A	8220.58	4102.49	6573.43	4726.95	4521.16	2464.8	5545.8	0.956464	0.521435	1.17323	0.545169	1.22663	0.444444	-0.0642175	-0.939442	0.230484	-0.875224	0.294702	-1.16993	#DIV/0!	0.0629492	0.000456764	#DIV/0!	0.39762	#DIV/0!	#DIV/0!	1.20101	3.34031
S-adenosyl-L-methioninamine	N/A	N/A	N/A	4009.12	3242.14	2412.11	N/A	13345.6	4941.61	5581.15	N/A	N/A	4156.52	N/A	6498.17	4327.31	N/A	5748.18	N/A	5861.52	N/A	6573.5	N/A	4132	3221.13	7956.13	5182.54	5522.34	2.46998	1.60892	1.71441	0.65139	0.694099	0.938469	1.3045	0.686096	0.777714	-0.618406	-0.526787	-0.0916185	#DIV/0!	0.219732	0.061949	0.465845	0.291961	0.448533	#DIV/0!	0.658106	1.20797
2-dehydro-D-gluconate	4951.31	9864.37	9066.32	4109.93	N/A	5674.59	N/A	N/A	N/A	N/A	7397.12	N/A	N/A	5728.99	N/A	N/A	N/A	N/A	5751.88	N/A	N/A	N/A	4931.36	5746.68	6733.3	7397.12	5728.99	5476.64	1.09859	0.850844	0.813365	0.774489	0.740374	1.04608	0.135649	-0.233034	-0.298024	-0.368683	-0.433673	0.0649903	#DIV/0!	#DIV/0!	0.221414	#DIV/0!	#DIV/0!	#DIV/0!	#DIV/0!	#DIV/0!	0.654795
isocitrate	8930.61	N/A	N/A	4554.44	9773.7	N/A	N/A	N/A	4805.18	N/A	6096.08	N/A	10007.1	N/A	10995.3	11347.5	7262.1	N/A	7438.57	5726.12	5773.84	N/A	17812.6	13134.1	7752.92	5450.63	9902.98	9977.04	0.703043	1.27732	1.28688	1.81685	1.83044	0.992576	-0.508315	0.353123	0.363873	0.861438	0.872188	-0.0107503	#DIV/0!	0.288763	0.308414	0.190735	0.223744	0.433859	#DIV/0!	0.539459	0.510866
dUMP-nega	5752.36	3286.72	4132.37	4108.23	N/A	6576.05	N/A	N/A	3289.21	N/A	N/A	N/A	4108.06	N/A	N/A	4107.84	N/A	N/A	N/A	N/A	5752.41	N/A	N/A	N/A	4771.14	3289.21	4107.95	5752.41	0.689397	0.860999	1.20567	1.24892	1.74887	0.714126	-0.536593	-0.215917	0.269832	0.320675	0.806425	-0.48575	#DIV/0!	0.249924	#DIV/0!	#DIV/0!	#DIV/0!	#DIV/0!	#DIV/0!	0.602192	#DIV/0!
N-carbamoyl-L-aspartate-nega	4107.84	4931.53	N/A	3287.01	6573.78	N/A	2465.65	N/A	N/A	N/A	N/A	N/A	5752.52	N/A	N/A	3286.76	N/A	N/A	6572.49	N/A	3286.74	N/A	N/A	N/A	4725.04	2465.65	4519.64	4929.61	0.521826	0.95653	1.04329	1.83304	1.99931	0.916835	-0.938359	-0.0641183	0.0611471	0.87424	0.999506	-0.125265	#DIV/0!	0.250047	#DIV/0!	#DIV/0!	#DIV/0!	#DIV/0!	#DIV/0!	0.601978	#DIV/0!
3-hydroxybuterate	N/A	N/A	N/A	3304.88	N/A	N/A	N/A	N/A	N/A	N/A	N/A	N/A	4084.38	N/A	N/A	N/A	N/A	N/A	N/A	2465.64	N/A	3284.74	N/A	N/A	3304.88	#DIV/0!	4084.38	2875.19	#DIV/0!	1.23586	0.869983	#DIV/0!	#DIV/0!	1.42056	#DIV/0!	0.305516	-0.20094	#DIV/0!	#DIV/0!	0.506457	#DIV/0!	#DIV/0!	#DIV/0!	#DIV/0!	#DIV/0!	#DIV/0!	#DIV/0!	#DIV/0!	#DIV/0!
3-S-methylthiopropionate	N/A	N/A	N/A	N/A	N/A	N/A	N/A	N/A	N/A	N/A	N/A	N/A	N/A	N/A	N/A	N/A	N/A	N/A	N/A	N/A	N/A	N/A	N/A	N/A	#DIV/0!	#DIV/0!	#DIV/0!	#DIV/0!	#DIV/0!	#DIV/0!	#DIV/0!	#DIV/0!	#DIV/0!	#DIV/0!	#DIV/0!	#DIV/0!	#DIV/0!	#DIV/0!	#DIV/0!	#DIV/0!	#DIV/0!	#DIV/0!	#DIV/0!	#DIV/0!	#DIV/0!	#DIV/0!	#DIV/0!	#DIV/0!	#DIV/0!
5-methoxytryptophan	N/A	N/A	N/A	5723.44	N/A	5755.72	4933.05	N/A	N/A	N/A	10657.7	7397.06	2485.92	3358.05	6570.6	8217.69	4910.07	N/A	4110.34	N/A	N/A	N/A	7299.69	5751.61	5739.58	7662.61	5108.47	5720.55	1.33505	0.890042	0.996684	0.666674	0.746553	0.893003	0.416892	-0.168054	-0.00479159	-0.584946	-0.421684	-0.163263	#DIV/0!	#DIV/0!	#DIV/0!	0.121875	0.0607454	0.0599604	#DIV/0!	#DIV/0!	#DIV/0!
7,8-dihydrofolate	5754.1	N/A	N/A	N/A	4928.96	N/A	N/A	N/A	N/A	N/A	4108.21	N/A	N/A	N/A	N/A	N/A	N/A	N/A	N/A	N/A	N/A	N/A	N/A	N/A	5341.53	4108.21	#DIV/0!	#DIV/0!	0.769106	#DIV/0!	#DIV/0!	#DIV/0!	#DIV/0!	#DIV/0!	-0.378745	#DIV/0!	#DIV/0!	#DIV/0!	#DIV/0!	#DIV/0!	#DIV/0!	#DIV/0!	#DIV/0!	#DIV/0!	#DIV/0!	#DIV/0!	#DIV/0!	#DIV/0!	#DIV/0!
acadesine	N/A	N/A	N/A	N/A	N/A	N/A	N/A	N/A	N/A	N/A	2465.59	N/A	N/A	N/A	N/A	N/A	N/A	N/A	N/A	N/A	N/A	N/A	N/A	N/A	#DIV/0!	2465.59	#DIV/0!	#DIV/0!	#DIV/0!	#DIV/0!	#DIV/0!	#DIV/0!	#DIV/0!	#DIV/0!	#DIV/0!	#DIV/0!	#DIV/0!	#DIV/0!	#DIV/0!	#DIV/0!	#DIV/0!	#DIV/0!	#DIV/0!	#DIV/0!	#DIV/0!	#DIV/0!	#DIV/0!	#DIV/0!	#DIV/0!
adenosine 5-phosphosulfate	N/A	N/A	N/A	N/A	N/A	N/A	N/A	N/A	N/A	N/A	N/A	N/A	N/A	N/A	N/A	N/A	N/A	N/A	N/A	N/A	N/A	N/A	N/A	N/A	#DIV/0!	#DIV/0!	#DIV/0!	#DIV/0!	#DIV/0!	#DIV/0!	#DIV/0!	#DIV/0!	#DIV/0!	#DIV/0!	#DIV/0!	#DIV/0!	#DIV/0!	#DIV/0!	#DIV/0!	#DIV/0!	#DIV/0!	#DIV/0!	#DIV/0!	#DIV/0!	#DIV/0!	#DIV/0!	#DIV/0!	#DIV/0!	#DIV/0!
Adenylosuccinate	N/A	3286.78	N/A	N/A	N/A	2468.67	N/A	N/A	N/A	N/A	N/A	N/A	N/A	N/A	N/A	N/A	N/A	N/A	N/A	N/A	N/A	N/A	N/A	N/A	2877.72	#DIV/0!	#DIV/0!	#DIV/0!	#DIV/0!	#DIV/0!	#DIV/0!	#DIV/0!	#DIV/0!	#DIV/0!	#DIV/0!	#DIV/0!	#DIV/0!	#DIV/0!	#DIV/0!	#DIV/0!	#DIV/0!	#DIV/0!	#DIV/0!	#DIV/0!	#DIV/0!	#DIV/0!	#DIV/0!	#DIV/0!	#DIV/0!
Ascorbic acid	9835.92	N/A	N/A	N/A	N/A	N/A	N/A	3279.88	N/A	N/A	5559.55	8213.52	5758	3430.29	N/A	5001.11	5773.16	N/A	N/A	9860.43	6572.76	N/A	N/A	4928.82	9835.92	5684.31	4990.64	7120.67	0.577914	0.507389	0.723945	0.877967	1.25269	0.700867	-0.791073	-0.978835	-0.466048	-0.187761	0.325026	-0.512787	#DIV/0!	#DIV/0!	#DIV/0!	0.0547196	0.397368	#DIV/0!	#DIV/0!	#DIV/0!	#DIV/0!
Atrolactic acid	N/A	N/A	N/A	N/A	N/A	5752.57	N/A	4933.19	N/A	N/A	N/A	4110.24	N/A	3286.68	N/A	N/A	N/A	N/A	2465.59	N/A	N/A	N/A	N/A	N/A	5752.57	4521.71	3286.68	2465.59	0.786034	0.571341	0.428607	0.726865	0.545278	1.33302	-0.347337	-0.807577	-1.22227	-0.46024	-0.874936	0.414696	#DIV/0!	#DIV/0!	#DIV/0!	#DIV/0!	#DIV/0!	#DIV/0!	#DIV/0!	#DIV/0!	#DIV/0!
Cellobiose	N/A	3286.7	N/A	N/A	N/A	N/A	N/A	N/A	N/A	N/A	N/A	N/A	N/A	N/A	N/A	N/A	N/A	N/A	N/A	N/A	N/A	N/A	N/A	N/A	3286.7	#DIV/0!	#DIV/0!	#DIV/0!	#DIV/0!	#DIV/0!	#DIV/0!	#DIV/0!	#DIV/0!	#DIV/0!	#DIV/0!	#DIV/0!	#DIV/0!	#DIV/0!	#DIV/0!	#DIV/0!	#DIV/0!	#DIV/0!	#DIV/0!	#DIV/0!	#DIV/0!	#DIV/0!	#DIV/0!	#DIV/0!	#DIV/0!
cyclic bis(3->5) dimeric GMP	N/A	N/A	N/A	N/A	N/A	N/A	N/A	N/A	N/A	N/A	N/A	N/A	N/A	N/A	N/A	N/A	N/A	N/A	N/A	N/A	N/A	N/A	N/A	N/A	#DIV/0!	#DIV/0!	#DIV/0!	#DIV/0!	#DIV/0!	#DIV/0!	#DIV/0!	#DIV/0!	#DIV/0!	#DIV/0!	#DIV/0!	#DIV/0!	#DIV/0!	#DIV/0!	#DIV/0!	#DIV/0!	#DIV/0!	#DIV/0!	#DIV/0!	#DIV/0!	#DIV/0!	#DIV/0!	#DIV/0!	#DIV/0!	#DIV/0!
cysteine sulfinate	N/A	N/A	N/A	N/A	N/A	1643.07	N/A	N/A	N/A	N/A	N/A	N/A	N/A	N/A	2465.77	2465.59	N/A	N/A	N/A	N/A	N/A	N/A	N/A	3286.71	1643.07	#DIV/0!	2465.68	3286.71	#DIV/0!	1.50065	2.00035	#DIV/0!	#DIV/0!	0.750196	#DIV/0!	0.58559	1.00025	#DIV/0!	#DIV/0!	-0.41466	#DIV/0!	#DIV/0!	#DIV/0!	#DIV/0!	#DIV/0!	#DIV/0!	#DIV/0!	#DIV/0!	#DIV/0!
Cystine	N/A	N/A	N/A	N/A	N/A	12326	N/A	3254.45	2335.24	N/A	N/A	N/A	N/A	N/A	N/A	4894.28	N/A	N/A	N/A	N/A	N/A	N/A	N/A	N/A	12326	2794.85	4894.28	#DIV/0!	0.226743	0.397068	#DIV/0!	1.75118	#DIV/0!	#DIV/0!	-2.14087	-1.33254	#DIV/0!	0.808327	#DIV/0!	#DIV/0!	#DIV/0!	#DIV/0!	#DIV/0!	#DIV/0!	#DIV/0!	#DIV/0!	#DIV/0!	#DIV/0!	#DIV/0!
Deoxycholic acid	N/A	N/A	N/A	N/A	N/A	N/A	N/A	N/A	N/A	N/A	N/A	N/A	N/A	N/A	N/A	N/A	N/A	N/A	N/A	N/A	N/A	N/A	N/A	N/A	#DIV/0!	#DIV/0!	#DIV/0!	#DIV/0!	#DIV/0!	#DIV/0!	#DIV/0!	#DIV/0!	#DIV/0!	#DIV/0!	#DIV/0!	#DIV/0!	#DIV/0!	#DIV/0!	#DIV/0!	#DIV/0!	#DIV/0!	#DIV/0!	#DIV/0!	#DIV/0!	#DIV/0!	#DIV/0!	#DIV/0!	#DIV/0!	#DIV/0!
deoxyuridine	N/A	2465.76	N/A	N/A	N/A	N/A	N/A	N/A	N/A	N/A	N/A	N/A	N/A	N/A	4111.3	N/A	2467.47	N/A	N/A	N/A	6573.51	2511.77	N/A	N/A	2465.76	#DIV/0!	3289.38	4542.64	#DIV/0!	1.33402	1.84229	#DIV/0!	#DIV/0!	0.724113	#DIV/0!	0.415783	0.881497	#DIV/0!	#DIV/0!	-0.465714	#DIV/0!	#DIV/0!	#DIV/0!	#DIV/0!	#DIV/0!	#DIV/0!	#DIV/0!	#DIV/0!	#DIV/0!
dephospho-CoA-nega	3286.73	4931.37	4104.44	N/A	N/A	N/A	N/A	N/A	N/A	N/A	N/A	3286.71	N/A	N/A	N/A	N/A	N/A	N/A	N/A	3304.94	N/A	N/A	N/A	N/A	4107.51	3286.71	#DIV/0!	3304.94	0.80017	#DIV/0!	0.804608	#DIV/0!	1.00555	#DIV/0!	-0.321622	#DIV/0!	-0.313643	#DIV/0!	0.00797927	#DIV/0!	#DIV/0!	#DIV/0!	#DIV/0!	#DIV/0!	#DIV/0!	#DIV/0!	#DIV/0!	#DIV/0!	#DIV/0!
D-glucarate	N/A	N/A	N/A	N/A	N/A	N/A	N/A	N/A	N/A	N/A	N/A	N/A	N/A	N/A	N/A	N/A	N/A	N/A	N/A	4110.43	N/A	N/A	N/A	N/A	#DIV/0!	#DIV/0!	#DIV/0!	4110.43	#DIV/0!	#DIV/0!	#DIV/0!	#DIV/0!	#DIV/0!	#DIV/0!	#DIV/0!	#DIV/0!	#DIV/0!	#DIV/0!	#DIV/0!	#DIV/0!	#DIV/0!	#DIV/0!	#DIV/0!	#DIV/0!	#DIV/0!	#DIV/0!	#DIV/0!	#DIV/0!	#DIV/0!
D-glucono-?-lactone-6-phosphate	N/A	N/A	N/A	N/A	N/A	3286.92	2492.89	N/A	2559.84	N/A	N/A	N/A	2465.63	N/A	N/A	N/A	N/A	N/A	N/A	N/A	2466	N/A	N/A	4107.97	3286.92	2526.36	2465.63	3286.99	0.768611	0.750133	1.00002	0.975959	1.30108	0.750117	-0.379674	-0.414782	3.03827e-05	-0.0351073	0.379705	-0.414812	#DIV/0!	#DIV/0!	#DIV/0!	#DIV/0!	#DIV/0!	#DIV/0!	#DIV/0!	#DIV/0!	#DIV/0!
D-glucosamine-6-phosphate	N/A	N/A	N/A	N/A	N/A	N/A	N/A	N/A	N/A	N/A	N/A	N/A	N/A	N/A	N/A	N/A	N/A	N/A	N/A	N/A	N/A	N/A	N/A	N/A	#DIV/0!	#DIV/0!	#DIV/0!	#DIV/0!	#DIV/0!	#DIV/0!	#DIV/0!	#DIV/0!	#DIV/0!	#DIV/0!	#DIV/0!	#DIV/0!	#DIV/0!	#DIV/0!	#DIV/0!	#DIV/0!	#DIV/0!	#DIV/0!	#DIV/0!	#DIV/0!	#DIV/0!	#DIV/0!	#DIV/0!	#DIV/0!	#DIV/0!
Diiodothyronine	5805.32	N/A	4107.81	N/A	N/A	N/A	3274.41	N/A	N/A	3290.95	N/A	4111.34	N/A	N/A	N/A	N/A	8249.02	N/A	4859.55	N/A	N/A	N/A	5753.43	4029.12	4956.57	3558.9	8249.02	4880.7	0.718017	1.66426	0.984693	2.31786	1.37141	1.69013	-0.47791	0.734881	-0.0222536	1.21279	0.455656	0.757135	#DIV/0!	#DIV/0!	#DIV/0!	#DIV/0!	0.266497	#DIV/0!	#DIV/0!	#DIV/0!	#DIV/0!
ethanolamine	N/A	N/A	N/A	N/A	N/A	N/A	N/A	N/A	N/A	N/A	N/A	N/A	N/A	N/A	N/A	N/A	N/A	N/A	N/A	N/A	N/A	N/A	N/A	N/A	#DIV/0!	#DIV/0!	#DIV/0!	#DIV/0!	#DIV/0!	#DIV/0!	#DIV/0!	#DIV/0!	#DIV/0!	#DIV/0!	#DIV/0!	#DIV/0!	#DIV/0!	#DIV/0!	#DIV/0!	#DIV/0!	#DIV/0!	#DIV/0!	#DIV/0!	#DIV/0!	#DIV/0!	#DIV/0!	#DIV/0!	#DIV/0!	#DIV/0!
Flavone	N/A	N/A	6151.48	19295.3	6991.33	N/A	N/A	8288.93	N/A	8107.55	N/A	16110.7	N/A	11640.5	N/A	15515.6	N/A	N/A	9070.9	9483.15	N/A	N/A	12748.8	N/A	10812.7	10835.7	13578.1	10434.3	1.00213	1.25575	0.965001	1.25308	0.962951	1.3013	0.00306712	0.328551	-0.0513979	0.325484	-0.0544651	0.379949	#DIV/0!	#DIV/0!	#DIV/0!	0.114761	#DIV/0!	#DIV/0!	#DIV/0!	#DIV/0!	#DIV/0!
FMN	N/A	N/A	N/A	3289.62	N/A	N/A	N/A	N/A	3286.72	N/A	N/A	N/A	N/A	N/A	N/A	N/A	N/A	N/A	N/A	N/A	N/A	N/A	N/A	N/A	3289.62	3286.72	#DIV/0!	#DIV/0!	0.99912	#DIV/0!	#DIV/0!	#DIV/0!	#DIV/0!	#DIV/0!	-0.00126991	#DIV/0!	#DIV/0!	#DIV/0!	#DIV/0!	#DIV/0!	#DIV/0!	#DIV/0!	#DIV/0!	#DIV/0!	#DIV/0!	#DIV/0!	#DIV/0!	#DIV/0!	#DIV/0!
glycerate	N/A	N/A	N/A	N/A	N/A	N/A	N/A	N/A	N/A	N/A	N/A	N/A	N/A	N/A	N/A	N/A	N/A	N/A	N/A	N/A	N/A	N/A	N/A	N/A	#DIV/0!	#DIV/0!	#DIV/0!	#DIV/0!	#DIV/0!	#DIV/0!	#DIV/0!	#DIV/0!	#DIV/0!	#DIV/0!	#DIV/0!	#DIV/0!	#DIV/0!	#DIV/0!	#DIV/0!	#DIV/0!	#DIV/0!	#DIV/0!	#DIV/0!	#DIV/0!	#DIV/0!	#DIV/0!	#DIV/0!	#DIV/0!	#DIV/0!
glycine	N/A	N/A	N/A	N/A	N/A	N/A	N/A	N/A	N/A	N/A	N/A	N/A	N/A	N/A	N/A	N/A	N/A	N/A	N/A	N/A	N/A	N/A	N/A	N/A	#DIV/0!	#DIV/0!	#DIV/0!	#DIV/0!	#DIV/0!	#DIV/0!	#DIV/0!	#DIV/0!	#DIV/0!	#DIV/0!	#DIV/0!	#DIV/0!	#DIV/0!	#DIV/0!	#DIV/0!	#DIV/0!	#DIV/0!	#DIV/0!	#DIV/0!	#DIV/0!	#DIV/0!	#DIV/0!	#DIV/0!	#DIV/0!	#DIV/0!
glycolate	N/A	N/A	N/A	2465.85	N/A	4107.9	N/A	3286.74	N/A	N/A	N/A	N/A	3286.79	N/A	N/A	N/A	N/A	N/A	3286.71	N/A	N/A	N/A	N/A	N/A	3286.87	3286.74	3286.79	3286.71	0.999959	0.999976	0.99995	1.00002	0.999991	1.00003	-5.91828e-05	-3.45969e-05	-7.19511e-05	2.45858e-05	-1.27683e-05	3.73542e-05	#DIV/0!	#DIV/0!	#DIV/0!	#DIV/0!	#DIV/0!	#DIV/0!	#DIV/0!	#DIV/0!	#DIV/0!
glyoxylate	N/A	4107.9	N/A	N/A	N/A	N/A	N/A	N/A	N/A	5755.17	N/A	N/A	N/A	N/A	N/A	3286.52	N/A	N/A	2465.63	3286.69	N/A	2465.71	3267.84	N/A	4107.9	5755.17	3286.52	2871.47	1.401	0.800048	0.699011	0.571054	0.498936	1.14454	0.486459	-0.321841	-0.516613	-0.8083	-1.00307	0.194772	#DIV/0!	#DIV/0!	#DIV/0!	#DIV/0!	#DIV/0!	#DIV/0!	#DIV/0!	#DIV/0!	#DIV/0!
histidinol	N/A	N/A	N/A	N/A	N/A	N/A	N/A	N/A	N/A	N/A	N/A	N/A	N/A	3306.88	N/A	N/A	N/A	N/A	N/A	N/A	N/A	N/A	N/A	N/A	#DIV/0!	#DIV/0!	3306.88	#DIV/0!	#DIV/0!	#DIV/0!	#DIV/0!	#DIV/0!	#DIV/0!	#DIV/0!	#DIV/0!	#DIV/0!	#DIV/0!	#DIV/0!	#DIV/0!	#DIV/0!	#DIV/0!	#DIV/0!	#DIV/0!	#DIV/0!	#DIV/0!	#DIV/0!	#DIV/0!	#DIV/0!	#DIV/0!
homocysteic acid	N/A	N/A	N/A	4949.49	3280.97	N/A	N/A	N/A	N/A	N/A	N/A	4107.79	N/A	N/A	N/A	N/A	N/A	N/A	2485.8	N/A	N/A	N/A	N/A	N/A	4115.23	4107.79	#DIV/0!	2485.8	0.998193	#DIV/0!	0.604049	#DIV/0!	0.605142	#DIV/0!	-0.00260969	#DIV/0!	-0.727263	#DIV/0!	-0.724654	#DIV/0!	#DIV/0!	#DIV/0!	#DIV/0!	#DIV/0!	#DIV/0!	#DIV/0!	#DIV/0!	#DIV/0!	#DIV/0!
homoserine	N/A	N/A	N/A	N/A	N/A	N/A	N/A	N/A	N/A	N/A	N/A	4933.15	N/A	N/A	N/A	N/A	N/A	N/A	N/A	N/A	4929.83	N/A	2465.12	N/A	#DIV/0!	4933.15	#DIV/0!	3697.47	#DIV/0!	#DIV/0!	#DIV/0!	#DIV/0!	0.749515	#DIV/0!	#DIV/0!	#DIV/0!	#DIV/0!	#DIV/0!	-0.41597	#DIV/0!	#DIV/0!	#DIV/0!	#DIV/0!	#DIV/0!	#DIV/0!	#DIV/0!	#DIV/0!	#DIV/0!	#DIV/0!
Hydroxyisocaproic acid	4005.01	N/A	N/A	N/A	N/A	N/A	4107.86	N/A	N/A	N/A	4114.44	4073.44	N/A	N/A	3286.56	2373.64	N/A	N/A	2604.6	4118.87	4107.96	4052.89	N/A	N/A	4005.01	4098.58	2830.1	3721.08	1.02336	0.706639	0.929106	0.690507	0.907895	0.760558	0.0333183	-0.500954	-0.106084	-0.534273	-0.139403	-0.39487	#DIV/0!	#DIV/0!	#DIV/0!	#DIV/0!	#DIV/0!	0.105192	#DIV/0!	#DIV/0!	#DIV/0!
hydroxyphenylpyruvate	N/A	N/A	N/A	N/A	N/A	N/A	N/A	N/A	N/A	N/A	N/A	N/A	N/A	N/A	N/A	N/A	N/A	N/A	2465.64	N/A	N/A	N/A	N/A	N/A	#DIV/0!	#DIV/0!	#DIV/0!	2465.64	#DIV/0!	#DIV/0!	#DIV/0!	#DIV/0!	#DIV/0!	#DIV/0!	#DIV/0!	#DIV/0!	#DIV/0!	#DIV/0!	#DIV/0!	#DIV/0!	#DIV/0!	#DIV/0!	#DIV/0!	#DIV/0!	#DIV/0!	#DIV/0!	#DIV/0!	#DIV/0!	#DIV/0!
Kynurenine	N/A	N/A	4877.12	N/A	3280.91	N/A	N/A	4078.94	N/A	4827.66	4104.39	N/A	N/A	6598.2	N/A	4079.53	N/A	N/A	5805.95	N/A	N/A	N/A	4930.75	N/A	4079.01	4337	5338.87	5368.35	1.06325	1.30886	1.31609	1.23101	1.2378	0.994508	0.0884756	0.388313	0.396259	0.299837	0.307783	-0.00794569	#DIV/0!	#DIV/0!	#DIV/0!	0.341887	#DIV/0!	#DIV/0!	#DIV/0!	#DIV/0!	#DIV/0!
lipoate	N/A	N/A	N/A	N/A	N/A	N/A	N/A	N/A	N/A	N/A	N/A	N/A	N/A	4110.35	N/A	N/A	N/A	N/A	N/A	N/A	N/A	N/A	N/A	N/A	#DIV/0!	#DIV/0!	4110.35	#DIV/0!	#DIV/0!	#DIV/0!	#DIV/0!	#DIV/0!	#DIV/0!	#DIV/0!	#DIV/0!	#DIV/0!	#DIV/0!	#DIV/0!	#DIV/0!	#DIV/0!	#DIV/0!	#DIV/0!	#DIV/0!	#DIV/0!	#DIV/0!	#DIV/0!	#DIV/0!	#DIV/0!	#DIV/0!
methylnicotinamide	N/A	N/A	N/A	N/A	7756.93	N/A	N/A	4219.21	6275.98	3902.48	3702.65	N/A	N/A	4966.04	N/A	N/A	5382.03	N/A	6063.28	5269.85	N/A	5506.08	N/A	N/A	7756.93	4525.08	5174.04	5613.07	0.583359	0.667021	0.72362	1.14341	1.24044	0.921784	-0.777544	-0.584196	-0.466697	0.193348	0.310847	-0.117499	#DIV/0!	#DIV/0!	#DIV/0!	0.116805	0.0653792	#DIV/0!	#DIV/0!	#DIV/0!	#DIV/0!
N-Acetyl-L-alanine1	N/A	N/A	N/A	N/A	4032.44	N/A	N/A	N/A	N/A	N/A	N/A	N/A	N/A	3286.73	N/A	N/A	N/A	N/A	N/A	N/A	N/A	6571.88	5047.01	N/A	4032.44	#DIV/0!	3286.73	5809.45	#DIV/0!	0.815072	1.44068	#DIV/0!	#DIV/0!	0.565756	#DIV/0!	-0.295001	0.526748	#DIV/0!	#DIV/0!	-0.821748	#DIV/0!	#DIV/0!	#DIV/0!	#DIV/0!	#DIV/0!	#DIV/0!	#DIV/0!	#DIV/0!	#DIV/0!
N-acetyl-L-ornithine	N/A	N/A	N/A	N/A	N/A	2413.87	3289.39	N/A	2465.7	5589.88	N/A	N/A	N/A	N/A	N/A	N/A	2413.81	N/A	N/A	N/A	3280.96	N/A	N/A	N/A	2413.87	3781.66	2413.81	3280.96	1.56664	0.999975	1.35921	0.638294	0.867598	0.735703	0.647671	-3.57046e-05	0.44277	-0.647707	-0.204901	-0.442805	#DIV/0!	#DIV/0!	#DIV/0!	#DIV/0!	#DIV/0!	#DIV/0!	#DIV/0!	#DIV/0!	#DIV/0!
NADPH-nega	N/A	N/A	N/A	N/A	N/A	N/A	N/A	13150	5752.4	N/A	N/A	N/A	N/A	N/A	N/A	N/A	N/A	N/A	N/A	N/A	N/A	N/A	3286.78	N/A	#DIV/0!	9451.22	#DIV/0!	3286.78	#DIV/0!	#DIV/0!	#DIV/0!	#DIV/0!	0.347762	#DIV/0!	#DIV/0!	#DIV/0!	#DIV/0!	#DIV/0!	-1.52383	#DIV/0!	#DIV/0!	#DIV/0!	#DIV/0!	#DIV/0!	#DIV/0!	#DIV/0!	#DIV/0!	#DIV/0!	#DIV/0!
nicotinate	4921.74	9064.83	N/A	N/A	5070.8	N/A	N/A	N/A	N/A	N/A	N/A	N/A	N/A	N/A	N/A	N/A	N/A	N/A	N/A	N/A	N/A	N/A	4807.65	N/A	6352.46	#DIV/0!	#DIV/0!	4807.65	#DIV/0!	#DIV/0!	0.756818	#DIV/0!	#DIV/0!	#DIV/0!	#DIV/0!	#DIV/0!	-0.401982	#DIV/0!	#DIV/0!	#DIV/0!	#DIV/0!	#DIV/0!	#DIV/0!	#DIV/0!	#DIV/0!	#DIV/0!	#DIV/0!	#DIV/0!	#DIV/0!
O-acetyl-L-serine	5741.94	N/A	N/A	N/A	N/A	5752.47	N/A	N/A	N/A	N/A	N/A	N/A	N/A	N/A	5720.74	2412.84	N/A	N/A	N/A	N/A	N/A	N/A	3285.11	N/A	5747.2	#DIV/0!	4066.79	3285.11	#DIV/0!	0.707611	0.571602	#DIV/0!	#DIV/0!	1.23794	#DIV/0!	-0.498971	-0.806917	#DIV/0!	#DIV/0!	0.307946	#DIV/0!	#DIV/0!	#DIV/0!	#DIV/0!	#DIV/0!	#DIV/0!	#DIV/0!	#DIV/0!	#DIV/0!
p-aminobenzoate	6705.15	N/A	N/A	N/A	N/A	N/A	N/A	N/A	N/A	5268.68	6590.86	8754.75	N/A	4846.46	N/A	9429.36	4431.59	7337.38	N/A	6889.75	9519.97	N/A	N/A	N/A	6705.15	6871.43	6511.2	8204.86	1.0248	0.971075	1.22367	0.947576	1.19405	0.793579	0.0353413	-0.0423455	0.291209	-0.0776868	0.255868	-0.333555	#DIV/0!	#DIV/0!	#DIV/0!	0.465572	#DIV/0!	#DIV/0!	#DIV/0!	#DIV/0!	#DIV/0!
Phenyllactic acid	N/A	N/A	N/A	N/A	N/A	N/A	N/A	N/A	N/A	N/A	N/A	4110.27	N/A	N/A	N/A	N/A	N/A	N/A	N/A	N/A	5749.44	N/A	N/A	N/A	#DIV/0!	4110.27	#DIV/0!	5749.44	#DIV/0!	#DIV/0!	#DIV/0!	#DIV/0!	1.3988	#DIV/0!	#DIV/0!	#DIV/0!	#DIV/0!	#DIV/0!	0.484189	#DIV/0!	#DIV/0!	#DIV/0!	#DIV/0!	#DIV/0!	#DIV/0!	#DIV/0!	#DIV/0!	#DIV/0!	#DIV/0!
phenylpyruvate	N/A	N/A	N/A	N/A	N/A	N/A	N/A	N/A	N/A	N/A	N/A	N/A	N/A	N/A	N/A	N/A	N/A	N/A	3286.71	N/A	N/A	N/A	N/A	N/A	#DIV/0!	#DIV/0!	#DIV/0!	3286.71	#DIV/0!	#DIV/0!	#DIV/0!	#DIV/0!	#DIV/0!	#DIV/0!	#DIV/0!	#DIV/0!	#DIV/0!	#DIV/0!	#DIV/0!	#DIV/0!	#DIV/0!	#DIV/0!	#DIV/0!	#DIV/0!	#DIV/0!	#DIV/0!	#DIV/0!	#DIV/0!	#DIV/0!
prephenate	N/A	N/A	N/A	N/A	N/A	N/A	N/A	N/A	N/A	N/A	N/A	N/A	N/A	N/A	N/A	N/A	N/A	N/A	N/A	N/A	N/A	N/A	N/A	N/A	#DIV/0!	#DIV/0!	#DIV/0!	#DIV/0!	#DIV/0!	#DIV/0!	#DIV/0!	#DIV/0!	#DIV/0!	#DIV/0!	#DIV/0!	#DIV/0!	#DIV/0!	#DIV/0!	#DIV/0!	#DIV/0!	#DIV/0!	#DIV/0!	#DIV/0!	#DIV/0!	#DIV/0!	#DIV/0!	#DIV/0!	#DIV/0!	#DIV/0!
Pyridoxamine	N/A	N/A	N/A	N/A	N/A	N/A	N/A	N/A	N/A	N/A	N/A	N/A	N/A	N/A	N/A	9177.23	N/A	N/A	N/A	N/A	N/A	N/A	N/A	N/A	#DIV/0!	#DIV/0!	9177.23	#DIV/0!	#DIV/0!	#DIV/0!	#DIV/0!	#DIV/0!	#DIV/0!	#DIV/0!	#DIV/0!	#DIV/0!	#DIV/0!	#DIV/0!	#DIV/0!	#DIV/0!	#DIV/0!	#DIV/0!	#DIV/0!	#DIV/0!	#DIV/0!	#DIV/0!	#DIV/0!	#DIV/0!	#DIV/0!
pyruvate	N/A	N/A	N/A	N/A	N/A	N/A	N/A	N/A	N/A	N/A	N/A	N/A	N/A	N/A	N/A	N/A	N/A	N/A	N/A	N/A	N/A	2481.68	N/A	N/A	#DIV/0!	#DIV/0!	#DIV/0!	2481.68	#DIV/0!	#DIV/0!	#DIV/0!	#DIV/0!	#DIV/0!	#DIV/0!	#DIV/0!	#DIV/0!	#DIV/0!	#DIV/0!	#DIV/0!	#DIV/0!	#DIV/0!	#DIV/0!	#DIV/0!	#DIV/0!	#DIV/0!	#DIV/0!	#DIV/0!	#DIV/0!	#DIV/0!
riboflavin	12326	8260.18	N/A	N/A	4712.29	5745.41	N/A	N/A	4919.19	N/A	N/A	N/A	N/A	N/A	N/A	N/A	N/A	4171.38	N/A	4922.05	N/A	N/A	N/A	N/A	7760.97	4919.19	4171.38	4922.05	0.633837	0.537482	0.634205	0.847981	1.00058	0.847489	-0.657816	-0.895712	-0.656978	-0.237896	0.000837891	-0.238734	#DIV/0!	#DIV/0!	#DIV/0!	#DIV/0!	#DIV/0!	#DIV/0!	#DIV/0!	#DIV/0!	#DIV/0!
shikimate-3-phosphate	N/A	N/A	N/A	N/A	N/A	N/A	N/A	N/A	N/A	N/A	N/A	N/A	N/A	N/A	N/A	N/A	N/A	N/A	N/A	N/A	N/A	N/A	N/A	N/A	#DIV/0!	#DIV/0!	#DIV/0!	#DIV/0!	#DIV/0!	#DIV/0!	#DIV/0!	#DIV/0!	#DIV/0!	#DIV/0!	#DIV/0!	#DIV/0!	#DIV/0!	#DIV/0!	#DIV/0!	#DIV/0!	#DIV/0!	#DIV/0!	#DIV/0!	#DIV/0!	#DIV/0!	#DIV/0!	#DIV/0!	#DIV/0!	#DIV/0!
S-ribosyl-L-homocysteine-posi	N/A	2464.13	N/A	N/A	N/A	N/A	N/A	N/A	3236.14	N/A	5748.47	N/A	N/A	N/A	N/A	N/A	N/A	N/A	N/A	N/A	N/A	N/A	2335.27	3286.71	2464.13	4492.31	#DIV/0!	2810.99	1.82308	#DIV/0!	1.14076	#DIV/0!	0.625734	#DIV/0!	0.866378	#DIV/0!	0.189999	#DIV/0!	-0.676378	#DIV/0!	#DIV/0!	#DIV/0!	#DIV/0!	#DIV/0!	#DIV/0!	#DIV/0!	#DIV/0!	#DIV/0!	#DIV/0!
Taurodeoxycholic acid	N/A	N/A	N/A	N/A	N/A	N/A	N/A	N/A	N/A	N/A	N/A	N/A	N/A	N/A	N/A	N/A	N/A	N/A	N/A	N/A	N/A	N/A	N/A	N/A	#DIV/0!	#DIV/0!	#DIV/0!	#DIV/0!	#DIV/0!	#DIV/0!	#DIV/0!	#DIV/0!	#DIV/0!	#DIV/0!	#DIV/0!	#DIV/0!	#DIV/0!	#DIV/0!	#DIV/0!	#DIV/0!	#DIV/0!	#DIV/0!	#DIV/0!	#DIV/0!	#DIV/0!	#DIV/0!	#DIV/0!	#DIV/0!	#DIV/0!
Thiamine pyrophosphate	N/A	N/A	N/A	N/A	N/A	N/A	N/A	N/A	N/A	N/A	N/A	N/A	N/A	N/A	N/A	N/A	N/A	3923.14	N/A	N/A	N/A	N/A	N/A	N/A	#DIV/0!	#DIV/0!	3923.14	#DIV/0!	#DIV/0!	#DIV/0!	#DIV/0!	#DIV/0!	#DIV/0!	#DIV/0!	#DIV/0!	#DIV/0!	#DIV/0!	#DIV/0!	#DIV/0!	#DIV/0!	#DIV/0!	#DIV/0!	#DIV/0!	#DIV/0!	#DIV/0!	#DIV/0!	#DIV/0!	#DIV/0!	#DIV/0!
thiamine-phosphate	N/A	2461.84	N/A	N/A	N/A	N/A	N/A	3286.94	N/A	N/A	N/A	N/A	N/A	N/A	6575.9	N/A	N/A	N/A	N/A	N/A	2465.7	N/A	N/A	N/A	2461.84	3286.94	6575.9	2465.7	1.33516	2.67114	1.00157	2.00061	0.750151	2.66695	0.417011	1.41745	0.00226461	1.00044	-0.414746	1.41519	#DIV/0!	#DIV/0!	#DIV/0!	#DIV/0!	#DIV/0!	#DIV/0!	#DIV/0!	#DIV/0!	#DIV/0!
thymidine	N/A	N/A	N/A	4927.92	4933.9	N/A	N/A	N/A	N/A	N/A	N/A	N/A	N/A	N/A	3286.94	N/A	N/A	4108.21	6573.22	N/A	7397.15	N/A	2465.67	2463.54	4930.91	#DIV/0!	3697.58	4724.9	#DIV/0!	0.749878	0.958221	#DIV/0!	#DIV/0!	0.782573	#DIV/0!	-0.415273	-0.06157	#DIV/0!	#DIV/0!	-0.353703	#DIV/0!	#DIV/0!	#DIV/0!	#DIV/0!	#DIV/0!	0.371158	#DIV/0!	#DIV/0!	#DIV/0!
trans, trans-farnesyl diphosphate	7370.1	N/A	N/A	N/A	N/A	N/A	N/A	7401.6	N/A	2465.63	4088.08	3286.88	7395.01	3260.74	3286.72	4928.75	N/A	N/A	N/A	N/A	N/A	3288.64	N/A	N/A	7370.1	4310.55	4717.8	3288.64	0.58487	0.640128	0.446213	1.09448	0.762927	1.43458	-0.773812	-0.643568	-1.16419	0.130243	-0.390383	0.520626	#DIV/0!	#DIV/0!	#DIV/0!	0.420808	#DIV/0!	#DIV/0!	#DIV/0!	#DIV/0!	#DIV/0!
trehalose-sucrose	N/A	N/A	N/A	N/A	N/A	N/A	N/A	N/A	N/A	N/A	N/A	N/A	N/A	N/A	N/A	N/A	N/A	N/A	N/A	N/A	2465.68	N/A	N/A	N/A	#DIV/0!	#DIV/0!	#DIV/0!	2465.68	#DIV/0!	#DIV/0!	#DIV/0!	#DIV/0!	#DIV/0!	#DIV/0!	#DIV/0!	#DIV/0!	#DIV/0!	#DIV/0!	#DIV/0!	#DIV/0!	#DIV/0!	#DIV/0!	#DIV/0!	#DIV/0!	#DIV/0!	#DIV/0!	#DIV/0!	#DIV/0!	#DIV/0!
	1.30277e+06	3.27974e+06	2.43825e+06																						2.34025e+06	#DIV/0!	#DIV/0!	#DIV/0!	#DIV/0!	#DIV/0!	#DIV/0!	#DIV/0!	#DIV/0!	#DIV/0!	#DIV/0!	#DIV/0!	#DIV/0!	#DIV/0!	#DIV/0!	#DIV/0!	#DIV/0!	#DIV/0!	#DIV/0!	#DIV/0!	#DIV/0!	#DIV/0!	#DIV/0!	#DIV/0!	#DIV/0!
																									#DIV/0!	#DIV/0!	#DIV/0!	#DIV/0!	#DIV/0!	#DIV/0!	#DIV/0!	#DIV/0!	#DIV/0!	#DIV/0!	#DIV/0!	#DIV/0!	#DIV/0!	#DIV/0!	#DIV/0!	#DIV/0!	#DIV/0!	#DIV/0!	#DIV/0!	#DIV/0!	#DIV/0!	#DIV/0!	#DIV/0!	#DIV/0!	#DIV/0!
																									#DIV/0!	#DIV/0!	#DIV/0!	#DIV/0!	#DIV/0!	#DIV/0!	#DIV/0!	#DIV/0!	#DIV/0!	#DIV/0!	#DIV/0!	#DIV/0!	#DIV/0!	#DIV/0!	#DIV/0!	#DIV/0!	#DIV/0!	#DIV/0!	#DIV/0!	#DIV/0!	#DIV/0!	#DIV/0!	#DIV/0!	#DIV/0!	#DIV/0!
																									#DIV/0!	#DIV/0!	#DIV/0!	#DIV/0!	#DIV/0!	#DIV/0!	#DIV/0!	#DIV/0!	#DIV/0!	#DIV/0!	#DIV/0!	#DIV/0!	#DIV/0!	#DIV/0!	#DIV/0!	#DIV/0!	#DIV/0!	#DIV/0!	#DIV/0!	#DIV/0!	#DIV/0!	#DIV/0!	#DIV/0!	#DIV/0!	#DIV/0!
																									#DIV/0!	#DIV/0!	#DIV/0!	#DIV/0!	#DIV/0!	#DIV/0!	#DIV/0!	#DIV/0!	#DIV/0!	#DIV/0!	#DIV/0!	#DIV/0!	#DIV/0!	#DIV/0!	#DIV/0!	#DIV/0!	#DIV/0!	#DIV/0!	#DIV/0!	#DIV/0!	#DIV/0!	#DIV/0!	#DIV/0!	#DIV/0!	#DIV/0!
																									#DIV/0!	#DIV/0!	#DIV/0!	#DIV/0!	#DIV/0!	#DIV/0!	#DIV/0!	#DIV/0!	#DIV/0!	#DIV/0!	#DIV/0!	#DIV/0!	#DIV/0!	#DIV/0!	#DIV/0!	#DIV/0!	#DIV/0!	#DIV/0!	#DIV/0!	#DIV/0!	#DIV/0!	#DIV/0!	#DIV/0!	#DIV/0!	#DIV/0!
																									#DIV/0!	#DIV/0!	#DIV/0!	#DIV/0!	#DIV/0!	#DIV/0!	#DIV/0!	#DIV/0!	#DIV/0!	#DIV/0!	#DIV/0!	#DIV/0!	#DIV/0!	#DIV/0!	#DIV/0!	#DIV/0!	#DIV/0!	#DIV/0!	#DIV/0!	#DIV/0!	#DIV/0!	#DIV/0!	#DIV/0!	#DIV/0!	#DIV/0!
																									#DIV/0!	#DIV/0!	#DIV/0!	#DIV/0!	#DIV/0!	#DIV/0!	#DIV/0!	#DIV/0!	#DIV/0!	#DIV/0!	#DIV/0!	#DIV/0!	#DIV/0!	#DIV/0!	#DIV/0!	#DIV/0!	#DIV/0!	#DIV/0!	#DIV/0!	#DIV/0!	#DIV/0!	#DIV/0!	#DIV/0!	#DIV/0!	#DIV/0!
																									#DIV/0!	#DIV/0!	#DIV/0!	#DIV/0!	#DIV/0!	#DIV/0!	#DIV/0!	#DIV/0!	#DIV/0!	#DIV/0!	#DIV/0!	#DIV/0!	#DIV/0!	#DIV/0!	#DIV/0!	#DIV/0!	#DIV/0!	#DIV/0!	#DIV/0!	#DIV/0!	#DIV/0!	#DIV/0!	#DIV/0!	#DIV/0!	#DIV/0!
																									#DIV/0!	#DIV/0!	#DIV/0!	#DIV/0!	#DIV/0!	#DIV/0!	#DIV/0!	#DIV/0!	#DIV/0!	#DIV/0!	#DIV/0!	#DIV/0!	#DIV/0!	#DIV/0!	#DIV/0!	#DIV/0!	#DIV/0!	#DIV/0!	#DIV/0!	#DIV/0!	#DIV/0!	#DIV/0!	#DIV/0!	#DIV/0!	#DIV/0!
																									#DIV/0!	#DIV/0!	#DIV/0!	#DIV/0!	#DIV/0!	#DIV/0!	#DIV/0!	#DIV/0!	#DIV/0!	#DIV/0!	#DIV/0!	#DIV/0!	#DIV/0!	#DIV/0!	#DIV/0!	#DIV/0!	#DIV/0!	#DIV/0!	#DIV/0!	#DIV/0!	#DIV/0!	#DIV/0!	#DIV/0!	#DIV/0!	#DIV/0!
[truncated: 3 more columns]

## Sheet: Daudi
Sample Name	WT Uninduced 1	WT Uninduced-2	WT uninduced 3	WT +dox 1	WT+dox 2	WT+dox 3	PQ+dox 1	PQ+DOX 2	PQ+Dox 3	ID + Dox 1	ID + Dox 2	ID + Dox 3	WT- Avg	WT+ avg	PQ Avg	ID Avg	WT- STD	WT + STD	PQ STD	ID STD	fold change +/-	FC PQ/-	FC ID/-	FC PQ/+	FC ID/+	FC PQ/ID	log2 +/-	log2 PQ/-	log2 ID/-	log2 PQ/+	log2 ID/+	log2 PQ/ID	pvalue -/+-	pvalue -/P	pvalue -/I	pvalue +/P	pvalue +/I	pvalue p/I	neglogpvalue(WT/Un)	neglogpvalue(Un/TES1)	neglogpvalue(Un/TES2)	neglogpvalue(WT/TES1m)	neglogpvalue(WT/TES2m)	neglogpvalue(TES1m/TES2m)
1,3-diphopshateglycerate	150152	158967	136764	204645	195207	213238	139992	159982	142641	141727	169953	208696	148628	204363	147538	173458	11180.1	9018.91	10857.6	33622.1	1.375	0.99267	1.16707	0.721942	0.848776	0.850569	0.459431	-0.0106144	0.222886	-0.470046	-0.236545	-0.233501	0.0204493	0.369724	0.436358	0.017548	0.119248	0.261625	1.68932	0.432122	0.360157	1.75577	0.923548	0.58232
1-Methyladenosine	63055.5	34408.9	48749.3	123853	122496	80967.2	76996.6	70486.4	94190.3	112227	181389	98532.8	48737.9	109105	80557.8	130716	14323.3	24377.9	12246.6	44415	2.23862	1.65288	2.68202	0.738348	1.19807	0.61628	1.16261	0.72498	1.42332	-0.437627	0.260715	-0.698342	0.0322765	0.297776	0.250334	0.15297	0.484009	0.107199	1.49111	0.526111	0.601479	0.815393	0.315147	0.96981
1-Methyl-Histidine	1.79739e+07	1.6981e+07	1.26711e+07	2.56664e+07	1.97177e+07	2.45141e+07	2.41597e+07	2.03471e+07	1.39494e+07	2.25419e+07	1.80627e+07	1.94489e+07	1.58754e+07	2.32994e+07	1.94854e+07	2.00178e+07	2.81902e+06	3.15491e+06	5.1594e+06	2.29318e+06	1.46764	1.2274	1.26094	0.836305	0.859158	0.973401	0.553502	0.295604	0.334498	-0.257898	-0.219004	-0.0388937	0.0530387	0.191885	0.235213	0.191023	0.188499	0.117886	1.27541	0.716959	0.628538	0.718913	0.724692	0.928539
2,3-dihydroxybenzoic acid	49473.1	37852.5	30911.4	20084.8	32763.7	35006.9	23568.9	32118.8	24855.9	11855.9	25250.2	53401.8	39412.3	29285.1	26847.9	30169.3	9378.63	8046.27	4609.91	21205.3	0.743045	0.681205	0.765479	0.916775	1.03019	0.889907	-0.428478	-0.553839	-0.385565	-0.125361	0.0429127	-0.168274	0.208678	0.402876	0.130344	0.303682	0.0811412	0.010751	0.680524	0.394828	0.884908	0.517581	1.09076	1.96855
2,3-Diphosphoglyceric acid	830819	650002	742762	589084	902683	733719	305603	233388	209214	267126	365158	251391	741194	741829	249402	294559	90418.9	156956	50150.4	61645.3	1.00086	0.336487	0.397411	0.336199	0.397071	0.846697	0.00123432	-1.57138	-1.3313	-1.57261	-1.33253	-0.240082	0.498429	0.469721	0.118037	0.0242263	0.0820868	0.270404	0.302396	0.32816	0.927983	1.61571	1.08573	0.567987
2-Aminooctanoic acid	453929	453106	448150	812594	758178	706706	583296	520542	553866	610262	679404	552637	451729	759159	552568	614101	3126.13	52950.8	31397.1	63470.5	1.68056	1.22323	1.35945	0.727868	0.808923	0.899799	0.748946	0.290695	0.443019	-0.458251	-0.305926	-0.152325	0.00436761	0.290634	0.356573	0.00831748	0.130281	0.457122	2.35976	0.536654	0.447851	2.08001	0.885117	0.339968
2-dehydro-D-gluconate	22111.2	27090	20453.4	22120.6	18035.6	22119	24574.3	18274.7	27879	25417.3	21611.9	35226.2	23218.2	20758.4	23576	27418.5	3453.98	2358.01	4879.37	7024.3	0.894057	1.01541	1.1809	1.13573	1.32084	0.859859	-0.161562	0.0220632	0.239891	0.183625	0.401453	-0.217828	0.268608	0.350473	0.0771237	0.110542	0.160993	0.0723618	0.570881	0.455345	1.11281	0.956473	0.793192	1.14049
2-deoxyglucose-6-phosphate	31681.5	13570.3	14454.2	34985.9	34712.3	21773.3	14630.5	18747.7	9800.41	11284.6	16738.5	14293.5	19902	30490.5	14392.9	14105.5	10210.9	7550.53	4478.38	2731.82	1.53203	0.723188	0.708749	0.472045	0.46262	1.02037	0.615448	-0.467557	-0.496654	-1.083	-1.1121	0.029097	0.0945339	0.42264	0.188601	0.0109371	0.0536837	0.10278	1.02441	0.37403	0.724455	1.9611	1.27016	0.988093
2-Hydroxy-2-methylbutanedioic acid	290844	293242	255146	190457	161833	155563	149858	265869	170029	251128	229827	137731	279744	169284	195252	206229	21336.4	18601.8	61982.2	60269.2	0.605141	0.697967	0.737205	1.1534	1.21824	0.946774	-0.724656	-0.518769	-0.439862	0.205887	0.284794	-0.0789073	0.00443868	0.0382819	0.430265	0.300297	0.0651795	0.287893	2.35275	1.41701	0.366264	0.522449	1.18589	0.540769
2-hydroxygluterate	1.37168e+06	1.24559e+06	1.29042e+06	2.24936e+06	2.23936e+06	2.08516e+06	1.36321e+06	1.50128e+06	1.50198e+06	1.86102e+06	1.8108e+06	1.70832e+06	1.30256e+06	2.19129e+06	1.45549e+06	1.79338e+06	63915.7	92046.3	79914.9	77824.7	1.6823	1.11741	1.37681	0.664215	0.818411	0.811592	0.750431	0.160154	0.461328	-0.590277	-0.289103	-0.301174	0.00209563	0.332007	0.329037	0.00691832	0.276642	0.421753	2.67868	0.478852	0.482755	2.16	0.558081	0.374942
2-Isopropylmalic acid	246996	206585	268677	257029	263549	239982	241576	261596	248755	224371	239525	239260	240752	253520	250642	234385	31513.1	12168.9	10142.4	8673.65	1.05303	1.04108	0.973552	0.98865	0.924524	1.06936	0.0745474	0.0580794	-0.0386695	-0.016468	-0.113217	0.0967488	0.328755	0.443624	0.0923977	0.360603	0.345562	0.199756	0.483128	0.352985	1.03434	0.442971	0.461474	0.699501
2-ketohaxanoic acid	39316.6	34351.5	29388.5	44131.9	39351.9	56929.2	51320.2	39300	32863.8	45051.1	30597.1	40932.1	34352.2	46804.3	41161.3	38860.1	4964.05	9088.27	9367.95	7446.42	1.36248	1.19821	1.13123	0.879435	0.830268	1.05922	0.446237	0.260886	0.177886	-0.185351	-0.268351	0.0829996	0.120316	0.103142	0.148304	0.305426	0.147275	0.0722869	0.919677	0.986563	0.828846	0.515095	0.831871	1.14094
2-keto-isovalerate	517584	501473	437393	608110	421827	442628	597709	545129	444876	544608	448681	540711	485483	490855	529238	511333	42419.1	102077	77645.8	54293.8	1.01106	1.09013	1.05325	1.0782	1.04172	1.03502	0.0158747	0.124496	0.0748425	0.108621	0.0589678	0.0496532	0.461456	0.195834	0.224644	0.231408	0.344236	0.113867	0.33587	0.708111	0.648505	0.635621	0.463143	0.943603
2-oxo-4-methylthiobutanoate	N/A	N/A	N/A	5751.28	N/A	12759.7	9528.75	8199.04	5585.47	N/A	13098.9	8178.1	#DIV/0!	6390.14	6633.81	2345.43	2006.17	4188.33	6573.03	6616.59	#DIV/0!	#DIV/0!	#DIV/0!										#DIV/0!	#DIV/0!	#DIV/0!	0.404269	#DIV/0!	0.440734	#DIV/0!	#DIV/0!	#DIV/0!	0.39333	#DIV/0!	0.355823
2-oxobutanoate	41682.2	25056.4	28625.3	63408.1	60787.6	46944.6	51550.8	34325.5	49907.9	32293.8	40273.1	40019.8	31788	57046.8	45261.4	37528.9	8752.51	8846.31	9506.34	4535.53	1.7946	1.42385	1.1806	0.793409	0.657862	1.20604	0.843664	0.5098	0.239521	-0.333864	-0.604143	0.270279	0.0208627	0.209081	0.331671	0.149844	0.124403	0.353388	1.68063	0.679685	0.479292	0.82436	0.905168	0.451748
3-hydroxybuterate	2999.89	8486.61	13928.5	5310.13	15210.9	N/A	5041.43	5867.1	6930.73	8096.84	14224.4	4106.22	8471.68	10260.5	5946.42	8809.15	5464.34	7720.06	947.144	5096.55	1.21116	0.701917	1.03984	0.579543	0.858546	0.675028	0.276387	-0.510627	0.0563546	-0.787013	-0.220032	-0.566981	0.144662	0.262713	0.240849	0.240849	0.350598	0.138431	0.839647	0.580519	0.618255	0.618255	0.455191	0.858766
3-methylphenylacetic acid	13691.6	11395	19460.7	29609.6	19726.7	19562.5	12697.1	34806.4	20014.7	7866.59	22082.4	5927.67	14849.1	22966.3	22506.1	11958.9	4155.54	5753.91	11263.3	8820.66	1.54664	1.51565	0.80536	0.979963	0.520716	1.88195	0.629139	0.599938	-0.312293	-0.0292006	-0.941432	0.912231	0.108745	0.217091	0.362483	0.482416	0.130122	0.0336809	0.963592	0.663359	0.440712	0.316578	0.885651	1.47262
3-phosphoglycerate	798492	859086	537006	1.26214e+06	1.25027e+06	1.18321e+06	312820	374934	242670	297564	277416	178938	731528	1.23188e+06	310141	251306	171164	42559.1	66172.5	63477.4	1.68398	0.423964	0.343535	0.251763	0.204002	1.23412	0.751873	-1.23799	-1.54147	-1.98986	-2.29334	0.303481	0.0111147	0.0109906	0.00901599	0.000320196	7.60073e-05	0.0663281	1.9541	1.95898	2.04499	3.49458	4.11914	1.1783
3-phospho-serine	83622.2	45729.3	60614	111496	181415	111985	67756.7	57611.7	66112.3	82800.2	95852.4	77007.8	63321.9	134965	63826.9	85220.1	19091	40227.3	5444.93	9652.55	2.13141	1.00798	1.34583	0.472914	0.631424	0.748965	1.09181	0.0114611	0.428491	-1.08035	-0.663319	-0.41703	0.0800337	0.478737	0.140432	0.057051	0.0548953	0.0642034	1.09673	0.319903	0.852535	1.24374	1.26047	1.19244
3-S-methylthiopropionate	N/A	N/A	N/A	N/A	N/A	N/A	N/A	N/A	N/A	N/A	N/A	N/A	#DIV/0!	0	0	0	0	0	0	0	#DIV/0!	#DIV/0!	#DIV/0!										#DIV/0!	#DIV/0!	#DIV/0!	#DIV/0!	#DIV/0!	#DIV/0!	#DIV/0!	#DIV/0!	#DIV/0!	#DIV/0!	#DIV/0!	#DIV/0!
4-aminobutyrate	13103.3	17220.7	5771.96	25396.1	16360.6	22314.5	12280	13973.2	7445.64	16385.8	11471	20479.9	12032	21357.1	11233	16112.3	5799.06	4593.22	3387.42	4510.65	1.77503	0.933591	1.33912	0.525959	0.754422	0.697169	0.827839	-0.0991372	0.421283	-0.926977	-0.406557	-0.52042	0.108502	0.315225	0.280921	0.060962	0.0638565	0.195843	0.964562	0.501379	0.551416	1.21494	1.19479	0.708091
4-phosphopantothenate	6407.44	9030.81	9331.59	6006.8	5287.49	10663	4127.22	7329.62	8304.39	5903	7991.07	6357.93	8256.62	7319.1	6587.08	6750.67	1608.48	2918.17	2185.34	1098.04	0.886453	0.797794	0.817607	0.899984	0.922335	0.975767	-0.173884	-0.325912	-0.290521	-0.152028	-0.116637	-0.0353915	0.296677	0.0219762	0.0912048	0.325946	0.403184	0.447848	0.527716	1.65805	1.03998	0.486854	0.394497	0.348869
4-Pyridoxic acid	76281.8	49505.4	87462.2	52281.5	109820	75493.1	49254.4	62698.9	81229	86370	159239	68849.2	71083.1	79198.2	64394.1	104819	19505.1	28947.5	16054.5	47935.9	1.11416	0.905899	1.4746	0.813076	1.32351	0.614335	0.15596	-0.142578	0.560325	-0.298538	0.404366	-0.702904	0.393531	0.311399	0.238572	0.230461	0.132651	0.163912	0.405021	0.506683	0.62238	0.637403	0.877288	0.785389
5-methoxytryptophan	7448.58	5866.72	9868.97	11037.1	8048.23	12821	11248.6	8169.7	5122.58	14611.3	20437.1	10190.7	7728.09	10635.4	8180.3	15079.7	2015.71	2411.62	3063.03	5139.24	1.37621	1.05851	1.95128	0.769154	1.41787	0.542472	0.460697	0.0820414	0.964421	-0.378656	0.503723	-0.882379	0.00950953	0.439766	0.107939	0.22395	0.20753	0.063624	2.02184	0.356778	0.966822	0.649849	0.682918	1.19638
5-methyl-THF	40962.7	45878.5	49251.6	37663.3	45763.7	48196.7	22925.9	35312.1	37038.4	29493.1	32887.6	34055.1	45364.3	43874.5	31758.8	32145.3	4168.32	5514.96	7698.08	2369.9	0.967161	0.700084	0.708604	0.723855	0.732664	0.987977	-0.0481726	-0.514399	-0.496949	-0.466226	-0.448776	-0.0174501	0.127755	0.013319	0.00331585	0.00588889	0.0115791	0.456017	0.893621	1.87553	2.47941	2.22997	1.93633	0.341019
5-phosphoribosyl-1-pyrophosphate	34094.8	23806.5	37044.5	25234	39842.5	29399.7	15076.3	17244.7	22015.2	15005.6	33229.6	13184.6	31648.6	31492.1	18112.1	20473.3	6949.72	7525.65	3549.87	11084.7	0.995053	0.572287	0.646893	0.575132	0.650109	0.88467	-0.00715436	-0.80519	-0.628402	-0.798036	-0.621247	-0.176788	0.49317	0.0331825	0.197334	0.0517935	0.0294605	0.388028	0.307003	1.47909	0.704798	1.28573	1.53076	0.411137
6-phospho-D-gluconate	118551	57236.8	96669	358373	338573	278823	302893	329776	347261	534760	527311	382504	90818.8	325256	326643	481525	31072.8	41412.9	22349.2	85835.3	3.58138	3.59665	5.30204	1.00426	1.48045	0.678352	1.84051	1.84665	2.40655	0.00613934	0.566034	-0.559894	0.00735789	0.00620082	0.00951877	0.486433	0.0138211	0.0625682	2.13325	2.20755	2.02142	0.312977	1.85946	1.20365
7,8-dihydrofolate	6552.69	4919.74	14761.8	N/A	5748.5	N/A	N/A	N/A	N/A	N/A	16381.6	N/A	8744.76	5748.5	#DIV/0!	16381.6	5274.53	3318.9	0	9457.92	0.657365	#DIV/0!	1.87331	#DIV/0!	2.84972	#DIV/0!	-0.605233	#DIV/0!	0.905586	#DIV/0!	1.51082	#DIV/0!	#DIV/0!	#DIV/0!	#DIV/0!	#DIV/0!	#DIV/0!	#DIV/0!	#DIV/0!	#DIV/0!	#DIV/0!	#DIV/0!	#DIV/0!	#DIV/0!
7-methylguanosine	123081	123720	101255	212239	201245	169616	125707	136890	114140	199110	185371	162018	116019	194367	125579	182166	12789.8	22128.6	11375.5	18752.3	1.67531	1.08241	1.57015	0.646094	0.937229	0.689366	0.744427	0.114244	0.650901	-0.630184	-0.0935266	-0.536657	0.0029237	0.0551321	0.00277321	0.0087758	0.0187842	0.01069	2.53407	1.2586	2.55702	2.05671	1.72621	1.97102
acadesine	199476	160350	659879	398863	644700	473275	250598	341718	708909	415024	1.02919e+06	334882	339902	505613	433742	593032	277798	126069	242618	379844	1.48753	1.27608	1.74472	0.857854	1.1729	0.731397	0.572915	0.351719	0.802993	-0.221196	0.230078	-0.451274	0.241903	0.0826193	0.269814	0.348731	0.314877	0.327502	0.616358	1.08292	0.568936	0.457509	0.50186	0.484786
acetoacetate	26631.3	49409.7	34112	58419.5	56934.9	42230.8	34559	31335.6	24789.8	35662.2	47487.5	52781.3	36717.7	52528.4	30228.1	45310.3	11610.6	8948.8	4977.86	8764.72	1.4306	0.823259	1.23402	0.575462	0.862587	0.667136	0.516624	-0.280582	0.303366	-0.797206	-0.213258	-0.583948	0.0932183	0.242519	0.142714	0.00607585	0.266788	0.0960687	1.0305	0.615255	0.845533	2.21639	0.573835	1.01742
acetoacetyl-CoA-posi	58204.8	31116	64720.4	40137.8	70683.6	58179	18843	21445.3	22304.7	11471.7	24648.8	13107.4	51347.1	56333.5	20864.3	16409.3	17820.9	15356.3	1802.51	7182.37	1.09711	0.40634	0.319576	0.370372	0.291289	1.27149	0.13371	-1.29924	-1.64577	-1.43295	-1.77948	0.346526	0.401826	0.0500324	0.0673026	0.0240273	0.00967538	0.184126	0.395962	1.30075	1.17197	1.61929	2.01433	0.734884
Acetylcarnitine DL	5.04847e+07	4.88163e+07	4.99773e+07	7.08371e+07	6.57868e+07	7.00515e+07	4.0691e+07	5.26113e+07	4.25623e+07	6.30442e+07	5.53448e+07	6.14368e+07	4.97594e+07	6.88918e+07	4.52882e+07	5.99419e+07	855297	2.71757e+06	6.41061e+06	4.06154e+06	1.3845	0.910143	1.20463	0.657382	0.870088	0.755535	0.469362	-0.135834	0.268595	-0.605196	-0.200767	-0.404429	0.0015971	0.198825	0.0158008	0.0232049	0.00378224	0.0681062	2.79667	0.701529	1.80132	1.63442	2.42225	1.16681
acetyl-CoA-posi	205839	144662	130294	69814.8	56905.8	87001.8	60201	58926.1	33545.9	44734.4	28488.3	38338.9	160265	71240.8	50891	37187.2	40116.8	15098.6	15034.8	8184.05	0.444518	0.317542	0.232035	0.714352	0.521993	1.36851	-1.16969	-1.65498	-2.10758	-0.485293	-0.937897	0.452604	0.039896	0.013589	0.0130191	0.175748	0.0218812	0.155773	1.39907	1.86681	1.88542	0.755109	1.65993	0.807508
Acetyllysine	1.97456e+07	1.81878e+07	1.33483e+07	2.94879e+07	2.0931e+07	2.458e+07	2.35197e+07	2.37284e+07	1.56796e+07	2.60055e+07	2.50833e+07	2.48388e+07	1.70939e+07	2.49996e+07	2.09759e+07	2.53092e+07	3.33598e+06	4.29386e+06	4.58791e+06	615263	1.46249	1.2271	1.4806	0.839048	1.01238	0.828786	0.548423	0.295249	0.566177	-0.253174	0.0177542	-0.270929	0.0471595	0.0263362	0.0189791	0.185365	0.450588	0.10855	1.32643	1.57945	1.72172	0.731972	0.34622	0.964371
acetylphosphate	644270	611530	733752	537814	787109	770756	291988	391776	244156	551582	481966	442139	663184	698560	309307	491896	63268.4	139450	75318.2	55393.1	1.05334	0.466397	0.741718	0.442778	0.704157	0.628806	0.0749739	-1.10037	-0.431057	-1.17534	-0.50603	-0.669314	0.353162	0.0225996	0.0535814	0.0203908	0.101083	0.0331423	0.452026	1.6459	1.27099	1.69056	0.995323	1.47962
aconitate	266434	290684	246777	137466	207276	261422	270021	154168	243398	147074	224033	244120	267965	202055	222529	205076	21993.2	62142.8	60680.4	51225.3	0.754035	0.830441	0.765308	1.10133	1.01495	1.08511	-0.407297	-0.268051	-0.385888	0.139245	0.0214087	0.117837	0.130038	0.211952	0.101681	0.376809	0.399119	0.393115	0.885931	0.673763	0.992759	0.423879	0.398897	0.405481
adenine	3.51307e+06	3.059e+06	2.65612e+06	4.58407e+06	3.89703e+06	4.45859e+06	3.6232e+06	3.13014e+06	2.25462e+06	4.41169e+06	3.45314e+06	3.72887e+06	3.07606e+06	4.31323e+06	3.00266e+06	3.86457e+06	428731	365861	693141	493473	1.40219	0.976136	1.25633	0.696151	0.89598	0.776971	0.487682	-0.0348462	0.329221	-0.522529	-0.158462	-0.364067	0.0254865	0.349482	0.0303051	0.0502603	0.0540758	0.0616365	1.59369	0.456575	1.51848	1.29877	1.267	1.21016
adenosine	207460	21554.2	18797.4	22259	23461.5	300986	31963.1	48003.8	21185.8	14475.9	38680.9	173419	82603.8	115569	33717.6	75525.1	108137	160577	13494.8	85637.7	1.39908	0.408184	0.914306	0.291753	0.653507	0.446442	0.484475	-1.29271	-0.129251	-1.77718	-0.613725	-1.16346	0.415421	0.261476	0.475269	0.247777	0.230561	0.264154	0.381511	0.582568	0.323061	0.605939	0.637215	0.578143
adenosine 5-phosphosulfate	N/A	8119.98	10671.5	9006.12	13925.8	23673	13093.8	18022.5	16307.7	11439.6	9202.25	11444.5	9395.76	15535	15808	10695.4	5572.65	7464.68	2502.08	1293.13	1.6534	1.68246	1.13833	1.01758	0.688475	1.47801	0.725437	0.750573	0.186913	0.0251354	-0.538525	0.56366	0.116316	0.0852957	0.05259	0.474757	0.185656	0.0662212	0.934362	1.06907	1.2791	0.323529	0.731291	1.179
Adenylosuccinate	N/A	N/A	N/A	N/A	2455.72	N/A	N/A	N/A	N/A	5733.76	N/A	N/A	#DIV/0!	1417.81	1417.81	0	0	3310.39	3310.39	3310.39	#DIV/0!	#DIV/0!	#DIV/0!										#DIV/0!	#DIV/0!	#DIV/0!	#DIV/0!	#DIV/0!	#DIV/0!	#DIV/0!	#DIV/0!	#DIV/0!	#DIV/0!	#DIV/0!	#DIV/0!
ADP-D-glucose	N/A	2457.7	4915.32	N/A	5733.75	4905.67	5900.74	N/A	4094.46	5612.67	13925.2	N/A	3686.51	5319.71	4997.6	9768.92	2457.66	3099.12	3023.41	7006.07	1.44302	1.35564	2.64991	0.93945	1.83636	0.511582	0.529091	0.438978	1.40594	-0.0901123	0.876851	-0.966964	0.250938	#DIV/0!	#DIV/0!	#DIV/0!	#DIV/0!	#DIV/0!	0.600434	#DIV/0!	#DIV/0!	#DIV/0!	#DIV/0!	#DIV/0!
ADP-nega	1.85354e+06	1.29744e+06	1.8013e+06	2.9698e+06	3.44321e+06	2.77884e+06	1.39021e+06	1.88779e+06	1.69334e+06	3.13407e+06	3.06614e+06	2.52815e+06	1.65076e+06	3.06395e+06	1.65711e+06	2.90945e+06	307094	342050	250757	331962	1.85609	1.00385	1.7625	0.540841	0.949575	0.569561	0.892265	0.00554273	0.81762	-0.886723	-0.0746457	-0.812077	0.0308768	0.492742	0.0263454	0.00640853	0.222223	0.0209907	1.51037	0.307381	1.5793	2.19324	0.65321	1.67797
a-ketoglutarate	1.30331e+06	1.29733e+06	1.02098e+06	1.74207e+06	1.43347e+06	1.71342e+06	1.5849e+06	1.51792e+06	1.13416e+06	1.77607e+06	1.45479e+06	1.49135e+06	1.20721e+06	1.62965e+06	1.41233e+06	1.57407e+06	161301	170504	243214	175891	1.34993	1.16991	1.30389	0.866644	0.965894	0.897246	0.43289	0.226402	0.382827	-0.206488	-0.0500627	-0.156425	0.0597333	0.0265264	0.036342	0.189484	0.286701	0.158375	1.22378	1.57632	1.43959	0.722427	0.542571	0.800312
alanine	3.67356e+06	3.76536e+06	3.56198e+06	5.19095e+06	4.65926e+06	4.74232e+06	4.25983e+06	3.74352e+06	3.65767e+06	3.91437e+06	4.5355e+06	4.00571e+06	3.66697e+06	4.86417e+06	3.88701e+06	4.15186e+06	101850	286027	325719	335364	1.32648	1.06001	1.13223	0.79911	0.853559	0.936209	0.407607	0.0840726	0.17917	-0.323535	-0.228437	-0.0950975	0.0109552	0.179427	0.0439839	0.0015158	0.0829165	0.253766	1.96038	0.746113	1.35671	2.81936	1.08136	0.595567
allantoate	56630.2	45820.1	48486.3	241699	226462	177803	99107.9	131119	138676	116862	102310	128722	50312.2	215321	122968	115965	5631.61	33372.9	21005.8	13229.1	4.2797	2.44409	2.3049	0.57109	0.538566	1.06039	2.09751	1.2893	1.2047	-0.808209	-0.892804	0.0845948	0.00577679	0.0204298	0.00618656	0.045399	0.0292298	0.328063	2.23831	1.68974	2.20855	1.34295	1.53417	0.484042
allantoin	219504	219625	213083	458340	358220	362306	286085	264708	288770	322958	384808	292607	217404	392955	279854	333458	3742.93	56661.8	13185.8	46988.7	1.80749	1.28725	1.53381	0.712178	0.848589	0.839249	0.853986	0.364295	0.617124	-0.489691	-0.236862	-0.252829	0.0156321	0.0102312	0.0225499	0.0321117	0.166655	0.130668	1.80598	1.99007	1.64686	1.49334	0.778182	0.883831
Aminoadipic acid	367740	211683	225209	226087	262166	192171	159187	171834	159646	202928	188062	213691	268211	226808	163555	201560	86460.1	35002.7	7172.7	12868.9	0.845633	0.609802	0.751499	0.721119	0.888682	0.811447	-0.241897	-0.713588	-0.412157	-0.471691	-0.17026	-0.30143	0.267118	0.0921393	0.154146	0.0318848	0.228602	0.0390104	0.573296	1.03556	0.812068	1.49642	0.640919	1.40882
aminoimidazole carboxamide ribonucleotide	172066	156105	127451	299439	260071	232092	234860	272656	181772	202533	152218	149699	151874	263867	229763	168150	22606.4	33833.7	45656	29803	1.73741	1.51285	1.10717	0.870751	0.637251	1.36642	0.796938	0.59727	0.146873	-0.199668	-0.650065	0.450398	0.00234229	0.0286307	0.128339	0.143423	0.00294135	0.0855987	2.63036	1.54317	0.891641	0.843382	2.53145	1.06753
AMP	7.53543e+06	6.0175e+06	7.82451e+06	9.80271e+06	1.06153e+07	1.32353e+07	6.29308e+06	6.8092e+06	5.18747e+06	1.50926e+07	1.16064e+07	1.31137e+07	7.12581e+06	1.12178e+07	6.09658e+06	1.32709e+07	970651	1.79383e+06	828528	1.74841e+06	1.57424	0.855563	1.86237	0.543476	1.18302	0.459395	0.654658	-0.225054	0.897138	-0.879712	0.242479	-1.12219	0.0245634	0.204916	0.00656796	0.0365299	0.169709	0.0137515	1.60971	0.688424	2.18257	1.43735	0.770296	1.86165
anthranilate	33980	28038.2	29670.3	32104.1	14606.8	12483.2	40455.3	14813.4	16416.6	20620.8	28376.9	23683.2	30562.8	19731.3	23895.1	24227	3069.82	10767.6	14364	3906.56	0.645599	0.781835	0.792694	1.21102	1.22784	0.986301	-0.631289	-0.355064	-0.335163	0.276225	0.296125	-0.0199008	0.0715443	0.208528	0.125291	0.109475	0.315836	0.48855	1.14542	0.680836	0.902079	0.960686	0.500538	0.311091
arginine	9.96464e+07	1.01713e+08	8.4149e+07	166581195	127921919	1.40758e+08	1.34401e+08	1.23567e+08	8.81166e+07	1.41966e+08	134696230	1.2489e+08	9.51694e+07	1.45087e+08	1.15361e+08	1.33851e+08	9.59968e+06	1.96898e+07	2.42084e+07	8.56935e+06	1.52452	1.21217	1.40645	0.795118	0.922555	0.861865	0.608351	0.277591	0.492057	-0.33076	-0.116294	-0.214466	0.0275276	0.0760326	0.00275868	0.0837941	0.176281	0.0910886	1.56023	1.119	2.5593	1.07679	0.753795	1.04054
arginosuccinic acid	1.08728e+06	898271	1.22684e+06	1.68421e+06	1.70733e+06	1.49379e+06	1.0958e+06	1.14194e+06	1.38876e+06	1.51534e+06	1.87683e+06	1.53752e+06	1.0708e+06	1.62844e+06	1.20883e+06	1.64323e+06	164903	117185	157522	202608	1.52078	1.12891	1.53459	0.742323	1.00908	0.735643	0.60481	0.17493	0.617853	-0.42988	0.013043	-0.442923	0.0357594	0.0915621	0.0543311	0.0583216	0.447344	0.0621473	1.44661	1.03828	1.26495	1.23417	0.349358	1.20658
Ascorbic acid	26575	28586.7	21607.9	23086.2	27995.8	26717.8	24575.8	30729.3	15280.2	23707	31054.8	13840	25589.8	25933.3	23528.4	22867.3	3592.19	2547.05	7777.63	8638.04	1.01342	0.919444	0.893607	0.907268	0.881773	1.02891	0.0192327	-0.121167	-0.162287	-0.140399	-0.18152	0.0411206	0.452149	0.243989	0.227116	0.324303	0.299614	0.165771	0.344718	0.612629	0.643752	0.489049	0.523437	0.780492
asparagine	9.58424e+06	8.82286e+06	7.74776e+06	1.47632e+07	1.33048e+07	1.275e+07	1.18356e+07	1.17929e+07	9.29972e+06	1.2405e+07	1.28849e+07	1.15826e+07	8.71829e+06	1.3606e+07	1.09761e+07	1.22908e+07	922697	1.03985e+06	1.45193e+06	658632	1.56063	1.25897	1.40977	0.806709	0.903336	0.893033	0.642127	0.332248	0.495463	-0.30988	-0.146665	-0.163215	0.000913514	0.015669	0.00560828	0.0226054	0.072559	0.0610424	3.03928	1.80496	2.25117	1.64579	1.13931	1.21437
aspartate	8.89038e+06	8.44995e+06	6.46355e+06	1.01821e+07	8.51127e+06	9.47917e+06	8.73309e+06	9.33316e+06	6.14785e+06	1.02039e+07	8.9961e+06	1.05973e+07	7.93463e+06	9.39084e+06	8.07136e+06	9.93242e+06	1.29288e+06	838896	1.69262e+06	834387	1.18353	1.01723	1.25178	0.859493	1.05767	0.812628	0.243091	0.0246499	0.323982	-0.218441	0.0808909	-0.299332	0.115653	0.375486	0.104236	0.193204	0.115205	0.156958	0.936843	0.425406	0.981983	0.713984	0.938528	0.804215
ATP-nega	1.21643e+07	9.58512e+06	1.00083e+07	8.72689e+06	1.34403e+07	9.96318e+06	5.21508e+06	5.63098e+06	5.20702e+06	7.46278e+06	9.29849e+06	6.71444e+06	1.05859e+07	1.07101e+07	5.35103e+06	7.82524e+06	1.38318e+06	2.44389e+06	242482	1.32961e+06	1.01174	0.505486	0.739213	0.499623	0.730639	0.683817	0.0168321	-0.984256	-0.435938	-1.00109	-0.45277	-0.548318	0.479171	0.013895	0.0840394	0.0261689	0.0384973	0.0298943	0.319509	1.85714	1.07552	1.58222	1.41457	1.52441
Atrolactic acid	9417.82	9792.49	12243.2	32793.8	19808.3	26156.4	27014.7	16348.8	11344.8	11454	23768.2	10127.1	10484.5	26252.8	18236.1	15116.4	1534.53	6493.3	8003.63	7521.97	2.50397	1.73934	1.44179	0.694633	0.575802	1.20637	1.32422	0.798539	0.527861	-0.525677	-0.796355	0.270678	0.0289236	0.142923	0.219109	0.0733124	0.142556	0.343669	1.53875	0.844899	0.65934	1.13482	0.846013	0.463859
betaine	2.62673e+08	2.57846e+08	2.28223e+08	2.32007e+08	2.09245e+08	2.42428e+08	254171134	2.65896e+08	2.16117e+08	2.70734e+08	1.9892e+08	254450480	2.4958e+08	2.27893e+08	2.45395e+08	2.41368e+08	1.86531e+07	1.69695e+07	2.60241e+07	3.76517e+07	0.913105	0.983229	0.967097	1.0768	1.05913	1.01668	-0.131147	-0.0244013	-0.048268	0.106745	0.0828785	0.0238667	0.182723	0.284751	0.390588	0.271318	0.221113	0.455823	0.738207	0.545535	0.408281	0.566521	0.655385	0.341204
betaine aldehyde	538806	520211	585459	799113	736776	722398	511413	593204	528163	624551	775356	588361	548159	752762	544260	662756	33614.9	40779.7	43206.5	99179.2	1.37326	0.992888	1.20906	0.723017	0.880432	0.821207	0.457601	-0.0102968	0.273885	-0.467898	-0.183716	-0.284182	0.0148839	0.465106	0.131314	0.0193154	0.15115	0.0392357	1.82728	0.332448	0.88169	1.7141	0.820591	1.40632
biotin	3.54026e+06	3.26448e+06	3.29008e+06	3.64005e+06	3.84358e+06	3.84724e+06	3.81504e+06	4.09546e+06	4.11655e+06	4.21268e+06	4.70745e+06	4.03338e+06	3.36494e+06	3.77696e+06	4.00902e+06	4.31784e+06	152368	118582	168318	349123	1.12244	1.19141	1.28318	1.06144	1.1432	0.928479	0.166644	0.252669	0.359728	0.0860244	0.193084	-0.107059	0.0593652	0.036636	0.0302986	0.00761603	0.0551645	0.135909	1.22647	1.43609	1.51858	2.11827	1.25834	0.86675
Carbamoyl phosphate	983781	908153	636102	1.15897e+06	1.11424e+06	989139	1.01312e+06	1.32002e+06	810390	1.61162e+06	1.06758e+06	1.53527e+06	842679	1.08745e+06	1.04785e+06	1.40482e+06	182853	88028.9	256585	294546	1.29047	1.24347	1.66709	0.963581	1.29185	0.745892	0.367894	0.314372	0.737333	-0.0535224	0.369439	-0.422962	0.0233719	0.103563	0.0607001	0.389056	0.113352	0.182379	1.63131	0.984797	1.21681	0.409988	0.94557	0.739025
carnitine	3.85629e+07	3.84724e+07	3.37748e+07	5.20002e+07	5.15866e+07	4.89117e+07	4.14792e+07	3.63045e+07	3.67166e+07	4.53294e+07	5.15047e+07	3.90188e+07	3.69367e+07	5.08328e+07	3.81668e+07	4.52843e+07	2.73864e+06	1.67655e+06	2.87607e+06	6.24304e+06	1.37621	1.0333	1.226	0.750829	0.890847	0.842826	0.460705	0.0472615	0.293955	-0.413444	-0.16675	-0.246694	0.00101595	0.27215	0.0363649	0.00595215	0.0972908	0.111065	2.99313	0.565191	1.43932	2.22533	1.01193	0.954422
CDP-choline	31139.2	10595.6	16383.3	52451.5	35234.1	66253	25397.6	58123.2	54073.4	113082	86030.9	128659	19372.7	51312.9	45864.7	109257	10593	15540.7	17840.3	21570.1	2.64872	2.3675	5.63977	0.893825	2.12924	0.419786	1.4053	1.24336	2.49564	-0.161936	1.09034	-1.25227	0.0356339	0.123452	0.00778961	0.374087	0.00192998	0.0365169	1.44814	0.9085	2.10848	0.427027	2.71445	1.43751
CDP-ethanolamine	21343.1	24574.2	13350.4	38509.3	45609.2	45895.7	22123	23826.1	25864.4	43478.7	38505.7	31072.4	19755.9	43338.1	23937.8	37685.6	5777.82	4184.31	1873.19	6243.64	2.19368	1.21168	1.90756	0.552351	0.869572	0.635199	1.13335	0.27701	0.93173	-0.856342	-0.201622	-0.65472	0.018142	0.211664	0.0085179	0.00332326	0.214936	0.0495734	1.74132	0.674352	2.06967	2.47844	0.667692	1.30475
CDP-nega	103413	146828	140972	113288	145223	98973.4	78745.1	144654	103392	216940	148381	164701	130404	119161	108930	176674	23557.8	23677.4	33301.6	35813.3	0.913785	0.835328	1.35482	0.914141	1.48264	0.616562	-0.130074	-0.259586	0.438097	-0.129512	0.568171	-0.697683	0.274479	0.0867835	0.154536	0.245603	0.0943217	0.112063	0.561491	1.06156	0.810972	0.609766	1.02539	0.950537
Cellobiose	3276.28	N/A	N/A	N/A	N/A	N/A	N/A	N/A	N/A	4096.34	4785.91	N/A	3276.28	#DIV/0!	#DIV/0!	4441.12	0	0	0	2587.16	#DIV/0!	#DIV/0!	1.35554										#DIV/0!	#DIV/0!	#DIV/0!	#DIV/0!	#DIV/0!	#DIV/0!	#DIV/0!	#DIV/0!	#DIV/0!	#DIV/0!	#DIV/0!	#DIV/0!
cholesterol	7.34777e+07	4.92768e+07	1156857546	9.38048e+08	5.26143e+08	1.06311e+08	1965381081	1.81025e+08	4.94939e+07	7.21733e+08	1.39923e+08	7.80512e+08	4.26537e+08	5.235e+08	7.31967e+08	5.47389e+08	6.32592e+08	4.15875e+08	1.07019e+09	3.54098e+08	1.22733	1.71607	1.28333	1.39822	1.04563	1.3372	0.295519	0.779106	0.359895	0.483587	0.0643764	0.419211	0.441755	0.379556	0.361384	0.333643	0.474349	0.389238	0.354819	0.420725	0.442031	0.476718	0.323902	0.409785
cholesteryl sulfate	588654	508288	441500	881393	726042	647530	610361	491010	510666	723168	800937	656304	512814	751655	537346	726803	73681.4	119017	63992	72384.5	1.46575	1.04784	1.41728	0.714883	0.966937	0.739328	0.551634	0.0674145	0.503129	-0.48422	-0.0485057	-0.435714	0.00634327	0.21492	0.0213115	0.0166314	0.377209	0.0449212	2.19769	0.667723	1.67139	1.77907	0.423418	1.34755
Cholic acid	N/A	27791.6	4091.18	6687.64	3300.4	3341.11	4389.52	5918.75	N/A	11156.2	4095.45	2541.03	15941.4	4443.05	5154.13	5930.89	15004.5	1943.98	3072.4	4591.5	0.278712	0.323318	0.372044	1.16004	1.33487	0.869032	-1.84315	-1.62897	-1.42645	0.21418	0.416699	-0.202519	0.240254	#DIV/0!	0.229207	0.479297	0.220418	0.333779	0.619329	#DIV/0!	0.639773	0.319396	0.656752	0.47654
choline	3.89815e+06	3.88161e+06	5.93287e+06	4.71151e+06	5.94991e+06	5.01819e+06	5.33501e+06	6.27767e+06	8.33726e+06	7.27013e+06	8.02494e+06	1.05504e+07	4.57088e+06	5.22654e+06	6.64998e+06	8.61516e+06	1.17955e+06	644950	1.53536e+06	1.71795e+06	1.14344	1.45486	1.88479	1.27235	1.64835	0.771893	0.193384	0.540879	0.914407	0.347495	0.721023	-0.373528	0.263738	0.0115177	0.00397916	0.136681	0.0442244	0.00235434	0.578827	1.93864	2.40021	0.864293	1.35434	2.62813
Citraconic acid	1.49758e+06	1.37402e+06	1.48457e+06	1.22916e+06	1.10462e+06	1.01573e+06	1.35396e+06	1.11855e+06	1.2276e+06	1.36268e+06	1.37936e+06	1.30655e+06	1.45206e+06	1.1165e+06	1.23337e+06	1.34953e+06	67895	107207	117811	38145.8	0.76891	0.849396	0.929391	1.10468	1.20871	0.913927	-0.379113	-0.235491	-0.105642	0.143622	0.273471	-0.129849	0.0186259	0.0141102	0.102587	0.0890476	0.021516	0.131021	1.72988	1.85047	0.988908	1.05038	1.66724	0.88266
citrate	7.5053e+06	7.90194e+06	7.81697e+06	6.36196e+06	6.08481e+06	6.44233e+06	6.52182e+06	6.91029e+06	6.58712e+06	6.82995e+06	7.27133e+06	6.68188e+06	7.74141e+06	6.29637e+06	6.67307e+06	6.92772e+06	208837	187569	208013	306647	0.813337	0.861998	0.894892	1.05983	1.10027	0.963243	-0.298075	-0.214244	-0.160215	0.0838312	0.13786	-0.054029	0.00910099	0.00283545	0.0185439	0.117627	0.0786901	0.0443805	2.04091	2.54738	1.7318	0.929493	1.10408	1.35281
citrate-isocitrate	2.86197e+07	2.90592e+07	3.04979e+07	2.47806e+07	24905394	2.43071e+07	2.39743e+07	2.66318e+07	2.77947e+07	2.75465e+07	2.73798e+07	2.44807e+07	2.93923e+07	2.46643e+07	2.61336e+07	2.6469e+07	982416	315642	1.9583e+06	1.72393e+06	0.839144	0.889132	0.900543	1.05957	1.07317	0.987329	-0.253009	-0.16953	-0.151133	0.0834796	0.101876	-0.0183967	0.0117266	0.0214686	0.100608	0.179827	0.0793362	0.441083	1.93083	1.6682	0.99737	0.745146	1.10053	0.35548
citrulline	3.57818e+06	3.40043e+06	3.0912e+06	5.61595e+06	4.32724e+06	5.27968e+06	4.73418e+06	4.02047e+06	3.40143e+06	4.92105e+06	4.35601e+06	4.39324e+06	3.35661e+06	5.07429e+06	4.05203e+06	4.55677e+06	246428	668453	666938	316026	1.51173	1.20718	1.35755	0.79854	0.89801	0.889233	0.596203	0.27164	0.441007	-0.324563	-0.155197	-0.169367	0.0248388	0.0532162	0.00515888	0.0779202	0.102215	0.0890134	1.60487	1.27396	2.28744	1.10835	0.990487	1.05054
CMP	780780	694619	644467	1.16586e+06	1.17756e+06	1.1526e+06	599909	727312	539401	995186	856207	906178	706622	1.16534e+06	622207	919190	68944.5	12490.5	95919.1	70397.2	1.64917	0.880538	1.30082	0.533929	0.788776	0.676908	0.721738	-0.183543	0.379425	-0.905281	-0.342313	-0.562968	0.0033136	0.154694	0.00900404	0.00392424	0.0149188	0.036102	2.4797	0.810526	2.04556	2.40624	1.82627	1.44247
coenzyme A-posi	55710.8	51574.2	46752.1	90842.3	75044.3	59860.2	16913.2	20271.2	36416.8	46496.2	32853.8	56904.6	51345.7	75249	24533.7	45418.2	4483.75	15492.1	10427.1	12061.6	1.46554	0.477815	0.884557	0.326034	0.603572	0.540174	0.551429	-1.06548	-0.176972	-1.6169	-0.728401	-0.888503	0.0320447	0.043915	0.278775	0.037426	0.0784303	0.025553	1.49424	1.35739	0.554746	1.42683	1.10552	1.59256
creatine	2.6445e+07	2.82175e+07	2.47781e+07	3.41531e+07	3.35606e+07	3.32092e+07	3.2826e+07	2.58724e+07	2.74519e+07	2.55272e+07	2.60278e+07	2.62913e+07	2.64802e+07	3.3641e+07	2.87168e+07	2.59488e+07	1.71997e+06	477092	3.64527e+06	388095	1.27042	1.08446	0.979931	0.853625	0.771344	1.10667	0.345305	0.116978	-0.0292486	-0.228326	-0.374553	0.146227	0.0082692	0.234859	0.33653	0.0601887	0.00209473	0.175713	2.08254	0.629193	0.472976	1.22049	2.67887	0.755196
Creatinine	349225	387173	367990	533942	491484	471099	411698	340238	306294	328894	503089	338316	368129	498842	352743	390099	18974.4	32061.1	53803	97965	1.35507	0.958205	1.05968	0.707125	0.78201	0.90424	0.43837	-0.061593	0.0836295	-0.499963	-0.35474	-0.145222	0.020065	0.366166	0.343232	0.00365081	0.114931	0.32558	1.69756	0.436322	0.464412	2.43761	0.939564	0.487343
CTP-nega	536898	403232	471582	276497	330592	253239	243386	251518	225539	412381	469586	244479	470571	286776	240147	375482	66839	39687.6	13288.9	117002	0.609422	0.510332	0.797929	0.837404	1.30932	0.639571	-0.714487	-0.970492	-0.325667	-0.256005	0.38882	-0.644824	0.0419595	0.0155924	0.191996	0.0517688	0.105188	0.076173	1.37717	1.80709	0.716708	1.28593	0.978033	1.1182
cyclic bis(3->5) dimeric GMP	N/A	N/A	N/A	N/A	N/A	N/A	N/A	N/A	N/A	N/A	N/A	N/A	#DIV/0!	0	0	0	0	0	0	0	#DIV/0!	#DIV/0!	#DIV/0!										#DIV/0!	#DIV/0!	#DIV/0!	#DIV/0!	#DIV/0!	#DIV/0!	#DIV/0!	#DIV/0!	#DIV/0!	#DIV/0!	#DIV/0!	#DIV/0!
cyclic-AMP	726079	669200	622636	1.27966e+06	1.25792e+06	1.36355e+06	679412	702451	553533	785900	856769	650475	672638	1.30038e+06	645132	764382	51807.1	55775.8	80159.2	104817	1.93325	0.959107	1.13639	0.496112	0.587816	0.843992	0.951026	-0.0602365	0.184462	-1.01126	-0.766564	-0.244699	0.00414148	0.234643	0.100415	0.00701784	0.0142533	0.0107222	2.38284	0.629593	0.998203	2.1538	1.84608	1.96972
cystathionine	117976	79394.4	52446.7	152542	105663	140361	126832	98716.8	70396.4	130299	105285	133022	83272.4	132855	98648.4	122869	32936.3	24323.8	28217.9	15288.5	1.59543	1.18465	1.4755	0.742525	0.924832	0.802876	0.673945	0.244457	0.561208	-0.429488	-0.112737	-0.316751	0.0620585	0.0213577	0.0990493	0.104284	0.130802	0.167398	1.2072	1.67045	1.00415	0.981784	0.883386	0.776251
cysteine	944021	617649	632039	1.27021e+06	1.4161e+06	940575	807564	882394	860905	1.65581e+06	1.10103e+06	1.43394e+06	731237	1.20896e+06	850288	1.39693e+06	184417	243609	38528.1	279232	1.65331	1.16281	1.91036	0.70332	1.15548	0.608684	0.72536	0.217613	0.933847	-0.507747	0.208488	-0.716235	0.0483553	0.225516	0.00984017	0.0629961	0.267777	0.0477401	1.31556	0.646822	2.007	1.20069	0.572227	1.32112
cysteine sulfinate	10611.7	2433.69	8280.76	3275.93	6552.52	8215.03	30759.5	10552.1	8982.61	4016.92	4118.17	7376.68	7108.72	6014.5	16764.7	5170.59	4213.1	2513.12	12145.2	1911.2	0.846074	2.35833	0.727359	2.78739	0.859688	3.24232	-0.241145	1.23777	-0.45926	1.47891	-0.218115	1.69703	0.387365	0.115228	0.25555	0.164912	0.227213	0.135575	0.411879	0.938442	0.592525	0.782747	0.643566	0.86782
Cystine	802162	895542	620821	312643	92694.3	383036	4.3609e+06	1.09929e+06	864086	216713	374877	170967	772842	262791	2.10809e+06	254186	139687	151455	1.95453e+06	106995	0.340032	2.72771	0.328898	8.02193	0.967254	8.2935	-1.55626	1.44769	-1.60429	3.00395	-0.0480328	3.05198	0.0445819	0.176349	0.00282561	0.11943	0.479627	0.123446	1.35084	0.753628	2.54889	0.922886	0.319097	0.908524
cytidine	537015	599889	478570	713956	670670	714553	748972	599276	543483	739733	649588	777929	538492	699727	630577	722417	60673	25165.3	106260	65899.7	1.29942	1.17101	1.34156	0.901176	1.03243	0.872871	0.377868	0.227749	0.423908	-0.150119	0.0460399	-0.196159	0.0396567	0.140247	0.0635326	0.182556	0.225525	0.168549	1.40168	0.853107	1.197	0.738605	0.646805	0.773274
cytosine	265705	102044	74449.4	500421	422196	551490	455606	428047	244115	357361	140541	404212	147399	491369	375922	300705	103381	65120.4	114978	140670	3.33359	2.55037	2.04007	0.765051	0.611973	1.25014	1.73708	1.35071	1.02862	-0.386372	-0.70846	0.322088	0.0200103	0.0215884	0.114524	0.178191	0.0262644	0.310323	1.69875	1.66578	0.941105	0.749114	1.58063	0.508186
dAMP	133132	98289.4	95926.4	217350	151768	165429	139788	160709	155123	203442	170521	227647	109116	178183	151873	200537	20832.1	34601	10832.1	28673.4	1.63297	1.39185	1.83783	0.852348	1.12546	0.757336	0.707494	0.477008	0.878003	-0.230486	0.170509	-0.400995	0.00805928	0.0708411	0.0226681	0.210684	0.208685	0.0655008	2.0937	1.14971	1.64459	0.676368	0.68051	1.18375
dATP-nega	28671.8	19661.4	24557.7	20427.5	22794.3	16362.4	13107.4	11467.8	18888.6	24576.4	29351.4	27054.1	24297	19861.4	14487.9	26994	4510.88	3253.11	3898.26	2388.05	0.817444	0.596285	1.111	0.729451	1.35912	0.536709	-0.290808	-0.745925	0.151862	-0.455118	0.44267	-0.897787	0.180939	0.0403299	0.283974	0.160834	0.0324235	0.0241501	0.742468	1.39437	0.546721	0.793623	1.48914	1.61708
dCDP-nega	4538.65	13970.4	13083	14710	22114.4	9834.95	11467.6	12288.9	10649	15173	30124.2	20479.9	10530.7	15553.1	11468.5	21925.7	5208.18	6182.97	819.926	7579.69	1.47693	1.08906	2.08208	0.737378	1.40973	0.523063	0.562603	0.123079	1.05802	-0.439524	0.49542	-0.934943	0.176102	0.392199	0.0234111	0.159169	0.0859807	0.0624946	0.754236	0.406494	1.63058	0.798142	1.0656	1.20416
dCMP	99208.3	163775	197722	172968	192294	162302	144020	152813	144276	112199	121364	147024	153568	175855	147037	126863	50043.6	15202.9	5004.42	18051.8	1.14512	0.957466	0.8261	0.836125	0.721407	1.15902	0.195503	-0.0627061	-0.275613	-0.258209	-0.471115	0.212906	0.277262	0.41988	0.156666	0.0216103	0.0517005	0.110227	0.55711	0.376875	0.805026	1.66534	1.2865	0.957713
dCTP-nega	34287.8	48306.7	48922.7	40147.2	50822	37199	22920.8	22971.6	24528.3	28698.8	68561.3	57209.7	43839.1	42722.7	23473.6	51489.9	8277.36	7167.41	913.794	20537.6	0.974536	0.535449	1.17452	0.54944	1.20521	0.455887	-0.0372122	-0.901179	0.232073	-0.863967	0.269286	-1.13325	0.42756	0.0228285	0.206649	0.025243	0.238988	0.0697341	0.369003	1.64152	0.684767	1.59786	0.621624	1.15656
dehydroascorbic acid	20873.1	20814.9	N/A	N/A	45770.9	N/A	30747.2	15387.3	N/A	30196.6	16579.3	27611.3	20844	45770.9	23067.2	24795.8	12034.3	26425.9	15373.6	7232.11	2.19588	1.10666	1.18959	0.503971	0.541736	0.930289	1.1348	0.146214	0.250462	-0.988587	-0.884339	-0.104249	#DIV/0!	0.409982	0.385732	#DIV/0!	#DIV/0!	0.387721	#DIV/0!	0.387235	0.413715	#DIV/0!	#DIV/0!	0.411481
deoxyadenosine	20782.9	24472.6	3486.96	132385	13564.3	138339	26910.8	7890.69	39087.4	12735.2	34270.6	38679	16247.5	94762.8	24629.6	28561.6	11203.8	70382.9	15722.9	13882.1	5.83247	1.51591	1.75791	0.259908	0.301401	0.862334	2.54411	0.600181	0.813863	-1.94393	-1.73024	-0.213682	0.112298	0.31737	0.214906	0.0809529	0.135036	0.386305	0.949629	0.498434	0.667752	1.09177	0.869552	0.41307
Deoxycholic acid	N/A	3274.3	N/A	N/A	7396.11	N/A	N/A	N/A	N/A	N/A	N/A	N/A	3274.3	7396.11	#DIV/0!	#DIV/0!	1890.42	4270.14	0	0	2.25883	#DIV/0!	#DIV/0!	#DIV/0!	#DIV/0!	#DIV/0!	1.17558	#DIV/0!	#DIV/0!	#DIV/0!	#DIV/0!	#DIV/0!	#DIV/0!	#DIV/0!	#DIV/0!	#DIV/0!	#DIV/0!	#DIV/0!	#DIV/0!	#DIV/0!	#DIV/0!	#DIV/0!	#DIV/0!	#DIV/0!
deoxyguanosine	27469	40469.3	45832.8	28284.2	15151.9	35266.1	12157.6	39662.8	19342.4	37903.5	9688.57	28380.9	37923.7	26234.1	23720.9	25324.3	9442.83	10212.7	14265.8	14353.7	0.691759	0.625491	0.667771	0.904203	0.965323	0.936685	-0.531658	-0.676939	-0.582575	-0.145281	-0.0509168	-0.0943645	0.13115	0.0981412	0.204222	0.434804	0.439537	0.465742	0.882232	1.00815	0.689897	0.361707	0.357005	0.331854
deoxyinosine	30784.3	25429.5	31012.7	72976.8	54825.6	57377.8	28736.3	31160.5	26886.6	38392.1	44265.9	27541.7	29075.5	61726.7	28927.8	36733.2	3159.61	9826.1	2143.39	8484.61	2.12298	0.994921	1.26337	0.468643	0.595094	0.787511	1.08609	-0.00734554	0.337283	-1.09344	-0.74881	-0.344628	0.0106808	0.482608	0.178211	0.016194	0.0382961	0.0850801	1.9714	0.316405	0.749065	1.79065	1.41685	1.07017
deoxyribose-phosphate	192329	184425	168113	264455	228380	288513	226662	174431	126605	211774	129005	198184	181622	260450	175899	179654	12348.7	30266	50044.4	44387.1	1.43402	0.968492	0.989165	0.675369	0.689785	0.9791	0.520065	-0.0461885	-0.0157172	-0.566253	-0.535782	-0.0304713	0.0358332	0.409541	0.474171	0.081093	0.014959	0.462222	1.44571	0.387703	0.324065	1.09102	1.8251	0.335149
deoxyuridine	3435.12	11511	7371.45	N/A	5734.44	7383.21	3250.41	4092.67	6547.86	6501.68	N/A	5731.95	7439.2	6558.82	4630.31	6116.81	4038.38	3875.44	1713.21	3552.45	0.881657	0.622421	0.822241	0.705967	0.932608	0.756981	-0.18171	-0.684038	-0.282367	-0.502328	-0.100657	-0.401671	0.250648	0.17419	0.406282	0.100181	#DIV/0!	0.328265	0.600935	0.758976	0.391173	0.999213	#DIV/0!	0.483776
dephospho-CoA-nega	6554.58	9778.9	14743.5	14354.7	15471	15516.9	12290.8	15568.3	13109.1	9007.26	8167.52	3276.12	10359	15114.2	13656.1	6816.97	4125.18	658.133	1705.85	3095.07	1.45904	1.31828	0.658072	0.903526	0.45103	2.00325	0.545023	0.39866	-0.603683	-0.146362	-1.14871	1.00234	0.0748862	0.156486	0.240855	0.101998	0.0280094	0.0350033	1.1256	0.805524	0.618245	0.99141	1.5527	1.45589
dephospho-CoA-posi	21328	14755.7	22937.5	13051.6	37580.6	37673.4	9826.22	3705.43	17197.7	13092.3	21288.7	14019.4	19673.7	29435.2	10243.1	16133.5	4334.5	14188.7	6755.81	4488.58	1.49617	0.520651	0.820052	0.347989	0.548101	0.6349	0.581274	-0.941612	-0.286213	-1.52289	-0.867486	-0.6554	0.202346	0.0181977	0.277596	0.0814845	0.0989224	0.219164	0.693906	1.73998	0.556587	1.08892	1.00471	0.659231
D-erythrose-4-phosphate	624924	535129	551000	1.20935e+06	1.20241e+06	1.18101e+06	944038	1.06797e+06	966256	1.73783e+06	1.5937e+06	1.7204e+06	570351	1.19759e+06	992755	1.68398e+06	47923.1	14774.8	66079.3	78662.9	2.09975	1.7406	2.95253	0.82896	1.40614	0.58953	1.07021	0.799588	1.56195	-0.270626	0.491738	-0.762364	0.000727827	0.0103713	0.000412219	0.0164532	0.00473103	0.00714582	3.13797	1.98417	3.38487	1.78375	2.32504	2.14595
dGDP-nega	2.0401e+06	1.45509e+06	2.04746e+06	3.19805e+06	3.49201e+06	3.181e+06	1.60589e+06	1.82552e+06	1.65481e+06	3.21939e+06	3.1873e+06	2.46459e+06	1.84755e+06	3.29035e+06	1.69541e+06	2.95709e+06	339899	174848	115307	426822	1.78093	0.917653	1.60055	0.515267	0.898716	0.573337	0.832628	-0.12398	0.678565	-0.956608	-0.154064	-0.802544	0.0199467	0.30981	0.0502811	0.000322487	0.129418	0.0168078	1.70013	0.508905	1.29859	3.49149	0.888006	1.77449
D-glucarate	18001.3	10646.7	8191.47	11466.7	13104.3	6552.47	6545.43	11469.9	8193.89	17201.7	13924.6	16385.2	12279.8	10374.5	8736.42	15837.2	5104.76	3409.73	2506.68	1705.9	0.844841	0.711446	1.28969	0.842106	1.52655	0.55164	-0.243248	-0.491174	0.367026	-0.247927	0.610274	-0.8582	0.269907	0.23282	0.152334	0.239186	0.0854718	0.0499227	0.568787	0.632979	0.817202	0.621264	1.06818	1.3017
D-gluconate	374182	323787	314647	463304	353938	366026	353138	341731	368971	525577	393338	536649	337538	394423	354613	485188	32061.3	59958.8	13679.6	79737.2	1.16853	1.05059	1.43743	0.89907	1.23012	0.730878	0.224691	0.0711956	0.523492	-0.153495	0.298801	-0.452297	0.0404536	0.257417	0.0393231	0.18907	0.0770651	0.0403157	1.39304	0.589362	1.40535	0.723378	1.11314	1.39453
D-glucono-?-lactone-6-phosphate	21355.1	15301.1	15067.6	43817.2	42131	68044.1	39089.7	64291	35642.4	57236.3	65177	47553.2	17241.3	51330.8	46341.1	56655.5	3564.6	14498.7	15640.4	8826.26	2.9772	2.6878	3.28604	0.902793	1.10373	0.817944	1.57396	1.42642	1.71635	-0.147533	0.142392	-0.289925	0.035003	0.0501121	0.00887383	0.390708	0.362886	0.0888231	1.45589	1.30006	2.05189	0.408148	0.44023	1.05147
D-glucosamine-1-phosphate	22914.7	32358.1	98539.3	95973.5	139864	105839	53248.2	50839.8	117515	82902.7	242310	99129.4	51270.7	113892	73867.6	141447	41207.2	23026.6	37818.7	87725.8	2.22139	1.44074	2.75884	0.648574	1.24194	0.522226	1.15146	0.526806	1.46406	-0.624656	0.312597	-0.937254	0.0834275	0.0140567	0.142346	0.151402	0.269423	0.199287	1.07869	1.85212	0.846653	0.819869	0.569566	0.700522
D-glucosamine-6-phosphate	48715.3	57049.7	123291	140630	140585	62201.1	104602	58855	155637	184949	289654	162856	76351.9	114472	106364	212486	40863.3	45267.9	48414.8	67736	1.49927	1.39308	2.78298	0.929175	1.85623	0.500572	0.584258	0.47828	1.47663	-0.105978	0.892374	-0.998351	0.261491	0.097636	0.0672779	0.445681	0.0417906	0.124101	0.582543	1.01039	1.17213	0.350976	1.37892	0.906226
D-glyceraldehdye-3-phosphate	2.52131e+06	2.43396e+06	1.67935e+06	1.18679e+06	1.64545e+06	1.33916e+06	437373	704895	418965	355410	387739	459543	2.21154e+06	1.39047e+06	520411	400897	462957	233593	160032	53299	0.628732	0.235316	0.181275	0.374271	0.288318	1.29812	-0.669483	-2.08733	-2.46375	-1.41785	-1.79426	0.376419	0.0519277	0.00965719	0.0129694	0.0024085	0.00902639	0.186433	1.2846	2.01515	1.88708	2.61825	2.04449	0.729477
dGMP	N/A	10497.4	2405.93	3778.51	4847.98	11536.9	5156.55	4098.94	7373.02	4973.65	5344.81	4915.22	6451.64	6721.12	5542.84	5077.89	5499.31	4204.69	1670.87	232.994	1.04177	0.859136	0.78707	0.82469	0.755513	1.09156	0.059034	-0.219041	-0.345437	-0.278075	-0.404471	0.126395	0.426363	0.460123	0.394256	0.270664	0.289079	0.354194	0.37022	0.337126	0.404222	0.567569	0.538984	0.450758
dGTP	1.24041e+07	9.6081e+06	1.00242e+07	9.04794e+06	1.32759e+07	1.00614e+07	4.82698e+06	5.70077e+06	5.28554e+06	7.44779e+06	9.27511e+06	5.95424e+06	1.06788e+07	1.07951e+07	5.2711e+06	7.55905e+06	1.50856e+06	2.20739e+06	437074	1.66323e+06	1.01089	0.493604	0.707855	0.488287	0.70023	0.697323	0.0156251	-1.01857	-0.498473	-1.0342	-0.514099	-0.520101	0.479744	0.0198535	0.0792838	0.0167715	0.0292136	0.0579529	0.31899	1.70216	1.10082	1.77543	1.53442	1.23693
dihydroorotate	415333	855574	809306	416218	373736	892098	825955	591726	1.0242e+06	468186	477454	477068	693404	560684	813962	474236	241925	287798	216488	5243.3	0.808597	1.17386	0.683925	1.45173	0.845817	1.71636	-0.306508	0.231265	-0.54809	0.537772	-0.241583	0.779355	0.264903	0.304226	0.124974	0.0454479	0.326272	0.0566688	0.576912	0.516804	0.903179	1.34249	0.486421	1.24666
dihydroxy-acetone-phosphate	1.49128e+06	1.67525e+06	1.02482e+06	954105	1.2576e+06	1.17787e+06	429498	491646	339838	461973	493219	530183	1.39712e+06	1.12986e+06	420327	495125	335285	157340	76317.9	34145	0.808704	0.300853	0.35439	0.372018	0.438219	0.848932	-0.306316	-1.73287	-1.49659	-1.42656	-1.19028	-0.23628	0.168133	0.0114018	0.0247262	0.00868885	0.00754325	0.164546	0.774346	1.94303	1.60684	2.06104	2.12244	0.783713
Diiodothyronine	N/A	4914.84	N/A	N/A	9008.26	N/A	7381.03	7371.07	17200.4	4096.95	9015.8	N/A	4914.84	9008.26	10650.8	6556.37	2837.58	5200.92	5672.1	4514.14	1.83287	2.16708	1.334	1.18234	0.727818	1.6245	0.874104	1.11575	0.415753	0.241646	-0.458351	0.699997	#DIV/0!	#DIV/0!	#DIV/0!	#DIV/0!	#DIV/0!	0.397792	#DIV/0!	#DIV/0!	#DIV/0!	#DIV/0!	#DIV/0!	0.400344
dimethylglycine	465680	678856	567896	562616	678219	629410	599587	720912	657042	834680	1.07161e+06	1.22108e+06	570811	623415	659180	1.04246e+06	106618	58034.2	60690.3	194844	1.09216	1.15481	1.82628	1.05737	1.67217	0.632333	0.12718	0.207661	0.868905	0.0804811	0.741725	-0.661244	0.103194	0.039732	0.0176449	0.00736483	0.0230146	0.0288841	0.986344	1.40086	1.75338	2.13284	1.638	1.53934
DL-Pipecolic acid	2.18066e+08	2.15719e+08	1.55738e+08	3.43709e+08	2.70954e+08	314625179	2.83873e+08	2.59246e+08	1.7719e+08	2.99602e+08	2.61576e+08	2.60654e+08	1.96508e+08	3.09763e+08	2.40103e+08	273944048	3.53271e+07	3.66202e+07	5.58588e+07	2.22254e+07	1.57634	1.22185	1.39406	0.775119	0.884367	0.876468	0.656576	0.289066	0.479293	-0.36751	-0.177283	-0.190227	0.0328496	0.0382499	0.0229107	0.0987621	0.0589332	0.155071	1.48347	1.41737	1.63996	1.00541	1.22964	0.80947
D-sedoheptulose-1-7-phosphate	1.25409e+06	1.06215e+06	1.20486e+06	2.63491e+06	2.12937e+06	2.28667e+06	1.36377e+06	1.64232e+06	1.61646e+06	1.78166e+06	1.8466e+06	1.73683e+06	1.1737e+06	2.35031e+06	1.54085e+06	1.78836e+06	99692.4	258709	153900	55190.4	2.00248	1.31281	1.52369	0.655595	0.760904	0.8616	1.00179	0.392662	0.607573	-0.609123	-0.394213	-0.21491	0.00372925	0.0582344	0.00927534	0.0379828	0.038144	0.0538685	2.42838	1.23482	2.03267	1.42041	1.41857	1.26867
dTDP-nega	27157	19281.9	29068.4	46441.6	26697.2	47291.3	22580.7	17575.9	13190.5	58967	36680.4	36122.6	25169.1	40143.4	17782.4	43923.4	5187.26	11652.5	4698.47	13031.2	1.59494	0.706515	1.74513	0.442972	1.09416	0.40485	0.673507	-0.501207	0.803334	-1.17471	0.129827	-1.30454	0.0292748	0.114912	0.0602886	0.0454989	0.332353	0.0189586	1.53351	0.939633	1.21977	1.342	0.4784	1.72219
dTMP	704514	724252	765638	413038	444433	371729	119592	124166	75699.9	68544.4	54270.3	45051.6	731468	409733	106486	55955.4	31194.3	36464.2	26759.4	11836.7	0.560152	0.145578	0.0764974	0.259891	0.136566	1.90305	-0.836111	-2.78013	-3.70845	-1.94402	-2.87233	0.928313	0.00622677	0.00136913	0.00066085	0.000396296	0.00142174	0.023398	2.20574	2.86355	3.1799	3.40198	2.84718	1.63082
dTMP-nega	23772.1	18629.7	27530.6	28693.7	36218.9	23237.9	20438	29296.4	28100.7	85478.7	44198.2	66674.2	23310.8	29383.5	25945.1	65450.3	4468.32	6517.97	4806.55	20667.4	1.26051	1.11301	2.80773	0.882981	2.22745	0.396408	0.334007	0.154461	1.4894	-0.179546	1.1554	-1.33494	0.219701	0.29613	0.0286169	0.248084	0.0658027	0.0561021	0.658168	0.528518	1.54338	0.605401	1.18176	1.25102
dTTP-nega	226657	96093.2	100758	71815.7	86911.6	84081.5	58230.3	139974	42215.1	129516	107492	70725.7	141169	80936.2	80139.9	102578	74071.2	8024.39	52433.2	29701.7	0.573327	0.567686	0.72663	0.990161	1.26739	0.781259	-0.80257	-0.816835	-0.460707	-0.0142644	0.341863	-0.356127	0.165634	0.212178	0.173348	0.489997	0.20108	0.266904	0.78085	0.6733	0.761081	0.309806	0.696632	0.573645
dUMP-nega	9010.92	4093.07	11453.3	N/A	7194.56	11896.5	N/A	10649.1	N/A	4918.33	9017.97	5736.01	8185.76	9545.54	10649.1	6557.44	3748.86	5991.62	6148.27	2169.75	1.16611	1.30093	0.801078	1.11561	0.686964	1.62398	0.221709	0.379546	-0.319985	0.157836	-0.541695	0.699531	0.204819	#DIV/0!	0.335728	#DIV/0!	0.341599	#DIV/0!	0.688629	#DIV/0!	0.474013	#DIV/0!	0.466483	#DIV/0!
dUTP-nega	5763.01	5802.6	10572.5	10583.3	10640.9	4108.78	16362.2	4915.26	3275.98	4881.81	13884.7	4861.87	7379.36	8444.32	8184.47	7876.14	2765.4	3754.8	7129.37	5203.61	1.14432	1.1091	1.06732	0.969228	0.932715	1.03915	0.194485	0.149393	0.0939926	-0.0450914	-0.100492	0.0554005	0.401921	0.445943	0.456697	0.472482	0.425478	0.481779	0.39586	0.35072	0.340372	0.325615	0.371123	0.317152
ethanolamine	N/A	N/A	N/A	N/A	N/A	N/A	N/A	N/A	N/A	N/A	N/A	N/A	#DIV/0!	0	0	0	0	0	0	0	#DIV/0!	#DIV/0!	#DIV/0!										#DIV/0!	#DIV/0!	#DIV/0!	#DIV/0!	#DIV/0!	#DIV/0!	#DIV/0!	#DIV/0!	#DIV/0!	#DIV/0!	#DIV/0!	#DIV/0!
FAD	58989.3	61452.7	50796.8	50795.1	79478.5	45879.7	40557.2	34371.7	22119	41782.8	54080.5	42603.8	57079.6	58717.8	32349.3	46155.7	5578.74	18146.5	9383.98	6875.37	1.0287	0.56674	0.80862	0.550928	0.786061	0.700873	0.0408214	-0.819242	-0.306466	-0.860063	-0.347288	-0.512776	0.430465	0.00808094	0.037022	0.0608515	0.0992669	0.0797716	0.366063	2.09254	1.43154	1.21573	1.0032	1.09815
Flavone	124299	85506.9	63539	64334.4	56269	68489.9	87204.2	69161	69019.2	76983	53733	93999.2	91115	63031.1	75128.2	74905.1	30765.7	6213.81	10458.4	20213.3	0.691775	0.824542	0.822094	1.19192	1.18838	1.00298	-0.531624	-0.278335	-0.282625	0.25329	0.248999	0.00429032	0.136432	0.161535	0.28277	0.101031	0.140269	0.493786	0.865084	0.791732	0.548567	0.995547	0.853038	0.306462
FMN	2457.82	N/A	N/A	N/A	N/A	N/A	N/A	N/A	N/A	2453.97	N/A	N/A	2457.82	#DIV/0!	#DIV/0!	2453.97	0	0	0	1416.8	#DIV/0!	#DIV/0!	0.998432										#DIV/0!	#DIV/0!	#DIV/0!	#DIV/0!	#DIV/0!	#DIV/0!	#DIV/0!	#DIV/0!	#DIV/0!	#DIV/0!	#DIV/0!	#DIV/0!
folate	412367	498664	359929	591345	433752	558654	644867	448599	415959	496999	445456	408327	423653	527917	503142	450261	70052.8	83171.2	123818	44531	1.24611	1.18763	1.06281	0.95307	0.852901	1.11744	0.317426	0.24808	0.087877	-0.069346	-0.229549	0.160203	0.1719	0.218266	0.292533	0.359878	0.121894	0.190772	0.764723	0.661013	0.533825	0.443844	0.914016	0.719485
fructose-1,6-bisphosphate	1.18088e+07	1.09695e+07	1.57932e+07	8.59445e+06	1.02587e+07	7.33344e+06	1.2284e+06	2.0312e+06	1.76367e+06	1.42205e+06	1.22899e+06	633193	1.28572e+07	8.72887e+06	1.67442e+06	1.09475e+06	2.57705e+06	1.46726e+06	408774	411207	0.678911	0.130233	0.0851468	0.191826	0.125417	1.52951	-0.558705	-2.94084	-3.5539	-2.38213	-2.9952	0.613068	0.106154	0.00876315	0.0102321	0.00604648	0.00428124	0.141328	0.974062	2.05734	1.99004	2.2185	2.36843	0.849772
fructose-6-phosphate	1.12449e+06	940136	903757	1.87965e+06	1.85925e+06	1.59986e+06	841517	1.02324e+06	872139	1.19646e+06	1.0269e+06	1.02264e+06	989462	1.77959e+06	912299	1.082e+06	118347	155981	97292.1	99148.9	1.79854	0.922015	1.09352	0.512647	0.608005	0.843162	0.846826	-0.117137	0.128981	-0.963964	-0.717845	-0.246118	0.00352654	0.274711	0.0108353	0.00541086	0.00553346	0.11882	2.45265	0.561125	1.96516	2.26673	2.257	0.92511
fumarate	559829	511909	492121	668810	444977	604636	586602	602642	473850	613038	510349	614958	521286	572808	554365	579448	34814.5	115261	70187.4	59849.6	1.09884	1.06346	1.11157	0.967802	1.01159	0.956711	0.135975	0.0887598	0.152604	-0.0472155	0.0166287	-0.0638442	0.238063	0.202677	0.123756	0.427639	0.433553	0.37272	0.623309	0.693195	0.907433	0.368922	0.362958	0.428617
GDP-nega	108126	68833.1	85814.6	120816	137654	110412	45276.2	54895.4	41788.2	103062	101653	77014.3	87591.2	122961	47320	93909.7	19706.6	13747.3	6788.42	14648.8	1.4038	0.540236	1.07214	0.384838	0.763737	0.503888	0.489339	-0.888338	0.100488	-1.37768	-0.388851	-0.988826	0.0870632	0.0528238	0.340722	0.00144898	0.0181911	0.00949347	1.06017	1.27717	0.4676	2.83894	1.74014	2.02258
Geranyl-PP	34347.9	19846.9	11388.8	45019.7	38326.2	35597	34420.4	56036.5	42790.6	36924.8	27875.8	30314.4	21861.2	39647.6	44415.9	31705	11611.3	4848.33	10899.3	4682.04	1.8136	2.03172	1.45029	1.12027	0.79967	1.40091	0.85886	1.0227	0.536337	0.16384	-0.322523	0.486363	0.0226811	0.0923358	0.0885451	0.311075	0.0167982	0.143784	1.64434	1.03463	1.05284	0.507134	1.77474	0.84229
glucono-?-lactone	34431.3	27764	21983.1	77003.7	46612.2	54500.8	57985.1	32495.8	42990.1	94275	110608	99872.5	28059.5	59372.2	44490.3	101585	6229.37	15770.5	12810.7	8300.02	2.11594	1.58557	3.62035	0.749346	1.71099	0.437961	1.0813	0.665003	1.85613	-0.416296	0.77483	-1.19113	0.0224896	0.0541204	0.00445729	0.0105893	0.0448889	0.0209625	1.64802	1.26664	2.35093	1.97513	1.34786	1.67856
glucosamine	2.15822e+06	1.86612e+06	2.29897e+06	5.26269e+06	4.72852e+06	4.69045e+06	3.62042e+06	2.69166e+06	2.75319e+06	3.07787e+06	2.5013e+06	2.29378e+06	2.10777e+06	4.89389e+06	3.02176e+06	2.62432e+06	220795	319960	519369	406260	2.32183	1.43363	1.24507	0.617455	0.536244	1.15144	1.21526	0.51967	0.316225	-0.695594	-0.899039	0.203445	0.00279875	0.0449636	0.099762	0.00199031	0.000406057	0.0323283	2.55304	1.34714	1.00103	2.70108	3.39141	1.49042
glucose-1-phosphate	306048	344709	1.44084e+06	1.12481e+06	232592	1.30517e+06	520752	484134	291919	723411	130306	986620	697199	887524	432268	613446	644302	574313	122917	438620	1.27298	0.620007	0.879871	0.48705	0.691188	0.704656	0.348215	-0.689644	-0.184635	-1.03786	-0.532851	-0.505008	0.303184	0.305082	0.388933	0.173127	0.0457673	0.305216	0.518294	0.515583	0.410126	0.761634	1.33944	0.515393
glucose-6-phosphate	786830	745539	630858	1.39552e+06	1.32735e+06	1.34566e+06	790835	873053	594760	984032	772853	920814	721076	1.35618e+06	752883	892566	80812.4	35276.9	142976	108386	1.88077	1.04411	1.23783	0.55515	0.658148	0.843503	0.911324	0.0622741	0.307808	-0.84905	-0.603516	-0.245534	0.0020308	0.292244	0.0777491	0.00977732	0.00476971	0.191416	2.69233	0.534254	1.1093	2.00978	2.32151	0.718021
glutamate	8.10121e+07	7.29497e+07	4.51565e+07	1.36161e+08	9.72798e+07	1.15013e+08	7.22648e+07	7.94208e+07	4.7077e+07	9.85258e+07	5.91664e+07	9.8299e+07	6.63728e+07	1.16151e+08	6.62542e+07	8.53304e+07	1.88108e+07	1.94657e+07	1.6989e+07	2.26589e+07	1.74998	0.998214	1.28562	0.570413	0.734649	0.776443	0.807342	-0.00257914	0.362469	-0.809921	-0.444873	-0.365048	0.0327773	0.490708	0.2151	0.044933	0.024303	0.229266	1.48443	0.309177	0.667359	1.34744	1.61434	0.63966
glutamine	96380834	9.73696e+07	6.64804e+07	1.48986e+08	1.2977e+08	1.4179e+08	1.27978e+08	1.16383e+08	8.13013e+07	1.32814e+08	1.11323e+08	1.19993e+08	8.67436e+07	1.40182e+08	1.08554e+08	1.21377e+08	1.75554e+07	9.70817e+06	2.43033e+07	1.08124e+07	1.61605	1.25144	1.39926	0.774379	0.865851	0.894356	0.692473	0.323586	0.484664	-0.368888	-0.207809	-0.161079	0.0249031	0.0247417	0.0470996	0.0812964	0.00373229	0.21758	1.60375	1.60657	1.32698	1.08993	2.42802	0.662381
glutathione	5.57214e+06	4.93116e+06	1.82934e+06	1.03271e+07	9.12582e+06	1.03281e+07	4.07823e+06	5.12345e+06	2.26363e+06	1.05976e+07	3.09501e+06	1.24206e+07	4.11088e+06	9.927e+06	3.82177e+06	8.70443e+06	2.00169e+06	693842	1.44706e+06	4.94267e+06	2.41481	0.929673	2.11741	0.384988	0.876844	0.439061	1.27191	-0.105204	1.0823	-1.37711	-0.189608	-1.18751	0.0249748	0.340282	0.164746	0.0175455	0.334288	0.154493	1.6025	0.468161	0.783184	1.75584	0.475879	0.811091
glutathione disulfide-nega	1.33202e+07	1.18698e+07	7.46208e+06	2.22774e+07	1.77664e+07	2.07382e+07	1.11412e+07	1.41784e+07	8.95394e+06	2.80713e+07	1.76286e+07	2.47179e+07	1.0884e+07	2.02607e+07	1.14245e+07	2.34726e+07	3.05092e+06	2.29313e+06	2.62372e+06	5.33156e+06	1.86151	1.04966	2.15661	0.563876	1.15853	0.486716	0.896471	0.06992	1.10877	-0.826551	0.212297	-1.03885	0.0241832	0.366554	0.03451	0.0391814	0.104341	0.0538903	1.61649	0.435862	1.46205	1.40692	0.981543	1.26849
glutathione disulfide-posi	1.2684e+07	1.05143e+07	6.80071e+06	1.99573e+07	1.44424e+07	2.03095e+07	8.89808e+06	1.32844e+07	7.75724e+06	2.281e+07	1.07788e+07	2.27335e+07	9.99967e+06	1.82364e+07	9.9799e+06	1.87741e+07	2.97523e+06	3.29041e+06	2.91806e+06	6.92425e+06	1.8237	0.998023	1.87747	0.547252	1.02948	0.531578	0.866869	-0.00285503	0.908791	-0.869724	0.0419222	-0.911646	0.0495918	0.496424	0.09752	0.073603	0.411099	0.130182	1.30459	0.304147	1.01091	1.1331	0.386053	0.88545
glutathione-nega	1.27661e+06	1.10868e+06	463343	2.59399e+06	2.04383e+06	1.83285e+06	1.05374e+06	1.09544e+06	495261	2.3892e+06	919159	3.21877e+06	949545	2.15689e+06	881482	2.17571e+06	429353	392961	335127	1.16458e+06	2.2715	0.928321	2.29132	0.408682	1.00873	0.405147	1.18364	-0.107305	1.19618	-1.29095	0.0125346	-1.30348	0.00630974	0.238643	0.143375	0.0090199	0.490927	0.131114	2.19999	0.622251	0.843527	2.0448	0.308983	0.882352
glycerate	20569.4	26973.2	38515.4	34281	40620.5	37686.3	26109.1	23884.5	23021.4	28730.3	34875.7	24670.4	28686	37529.3	24338.3	29425.4	9094.76	3172.65	1593.12	5138.04	1.30828	0.84844	1.02578	0.648516	0.784066	0.827119	0.38767	-0.237116	0.0367168	-0.624786	-0.350953	-0.273833	0.104488	0.275105	0.464243	0.0180922	0.0404514	0.114194	0.980933	0.560502	0.333254	1.74251	1.39307	0.942358
glycerol 3-phosphate	7.90655e+06	7.80191e+06	6.90874e+06	1.39677e+07	1.39196e+07	1.30795e+07	7.68589e+06	8.91569e+06	8.26289e+06	1.03247e+07	8.7313e+06	9.58653e+06	7.53907e+06	1.36556e+07	8.28816e+06	9.54751e+06	548380	499480	615289	797414	1.81132	1.09936	1.2664	0.606941	0.699163	0.868096	0.857038	0.136665	0.340738	-0.720373	-0.5163	-0.204073	1.33957e-05	0.1329	0.0331603	0.00363794	0.00847761	0.131285	4.87303	0.876474	1.47938	2.43914	2.07173	0.881784
Glycerophosphocholine	3.01472e+08	2.59318e+08	2.45006e+08	361191087	3.60135e+08	3.36066e+08	399360142	4.7774e+08	443431638	5.67306e+08	5.95549e+08	5.41553e+08	2.68599e+08	3.52464e+08	4.40177e+08	5.68136e+08	2.93543e+07	1.4211e+07	3.92913e+07	2.70079e+07	1.31223	1.63879	2.11519	1.24886	1.6119	0.774775	0.392024	0.712633	1.08078	0.320609	0.68876	-0.368151	0.01058	0.0220705	0.00229795	0.0361206	0.00104451	0.0126931	1.97551	1.65619	2.63866	1.44225	2.98109	1.89643
glycine	N/A	N/A	N/A	N/A	N/A	N/A	N/A	N/A	N/A	N/A	N/A	N/A	#DIV/0!	0	0	0	0	0	0	0	#DIV/0!	#DIV/0!	#DIV/0!										#DIV/0!	#DIV/0!	#DIV/0!	#DIV/0!	#DIV/0!	#DIV/0!	#DIV/0!	#DIV/0!	#DIV/0!	#DIV/0!	#DIV/0!	#DIV/0!
glycolate	N/A	N/A	8193.17	5731.25	N/A	8249.16	4915.4	9009.7	6552.15	6524.78	6554.61	6552.2	8193.17	6990.21	6825.75	6543.87	4730.33	4227.6	2060.82	16.573	0.853175	0.833102	0.798697	0.976473	0.936147	1.04308	-0.229087	-0.263435	-0.324279	-0.034348	-0.0951923	0.0608443	#DIV/0!	#DIV/0!	#DIV/0!	0.107354	0.389231	0.416841	#DIV/0!	#DIV/0!	#DIV/0!	0.969183	0.409793	0.380029
glyoxylate	7373.44	2448.08	N/A	4094.22	8977.65	4924.31	6554.69	4094.62	10545.6	9019.14	5761.36	N/A	4910.76	5998.73	7064.97	7390.25	3755.44	2612.99	3255.62	4567.12	1.22155	1.43867	1.50491	1.17775	1.23197	0.955986	0.28871	0.524738	0.589677	0.236027	0.300966	-0.0649391	0.398146	0.396883	0.103258	0.38225	0.434151	0.060717	0.399958	0.401338	0.986076	0.417653	0.362359	1.21669
GMP	443029	356322	475173	1.06262e+06	816672	865069	555393	630477	512146	1.43035e+06	951879	1.27859e+06	424841	914787	566005	1.22027e+06	61477.3	130293	59875	244507	2.15324	1.33227	2.8723	0.618729	1.33394	0.463835	1.10651	0.413891	1.52221	-0.69262	0.415696	-1.10832	0.00934528	0.090565	0.00982248	0.0319677	0.0355808	0.0304704	2.02941	1.04304	2.00778	1.49529	1.44878	1.51612
GTP-nega	1.39645e+06	1.07019e+06	1.20455e+06	974096	1.613e+06	1.33624e+06	490640	559973	476386	703707	937243	549463	1.22373e+06	1.30778e+06	509000	730137	163974	320403	44715.9	195236	1.06868	0.41594	0.596647	0.389209	0.558303	0.697129	0.0958312	-1.26555	-0.74505	-1.36138	-0.840881	-0.520503	0.396058	0.0123364	0.0559533	0.0205729	0.0332643	0.0641508	0.402241	1.90881	1.25217	1.6867	1.47802	1.1928
Guanidoacetic acid	93401.3	88664.4	107334	150756	173339	145036	92575.7	101515	101615	149951	104895	126882	96466.4	156377	98568.4	127243	9704.68	14965.1	5190.03	22529.9	1.62105	1.02179	1.31904	0.630326	0.813692	0.774649	0.696929	0.0310981	0.399484	-0.665831	-0.297445	-0.368386	0.0239951	0.370801	0.0700809	0.00976935	0.143704	0.104471	1.61988	0.430859	1.1544	2.01013	0.842532	0.981004
guanine	253092	341163	515879	259870	203754	220497	111518	163586	99064.5	151231	N/A	176623	370044	228041	124723	163927	133753	28808.4	34227.4	95491.1	0.616252	0.337048	0.442993	0.546933	0.718851	0.760843	-0.698408	-1.56897	-1.17464	-0.870565	-0.476236	-0.394329	0.122588	0.052415	0.157154	0.0432036	0.127825	0.0993655	0.911551	1.28054	0.803675	1.36448	0.893384	1.00276
guanosine	78912.9	64456.5	168579	70069.3	55587.4	62547.3	23889.4	10418.1	26306.5	5961.42	24220.1	25812.9	103983	62734.7	20204.7	18664.8	56407	7242.78	8561.13	11030.3	0.603318	0.194308	0.179499	0.322065	0.29752	1.0825	-0.72901	-2.36359	-2.47795	-1.63458	-1.74894	0.114367	0.165428	0.0516676	0.0530008	0.00273435	0.0245297	0.441074	0.781392	1.28678	1.27572	2.56315	1.61031	0.355489
guanosine 5-diphosphate,3-diphosphate	161476	99929.3	116342	151638	161414	141501	118776	115910	85136.9	209755	210721	116184	125916	151518	106608	178887	31870.5	9957.32	18649.4	54303.9	1.20333	0.846661	1.42069	0.703599	1.18063	0.595951	0.267029	-0.240144	0.506589	-0.507174	0.23956	-0.746734	0.169849	0.197348	0.120414	0.0110544	0.204863	0.0363955	0.769936	0.704767	0.919321	1.95647	0.688536	1.43895
hexose-phosphate	3.68094e+06	3.14224e+06	2.78959e+06	5.98624e+06	6.06648e+06	5.44227e+06	2.97763e+06	3.40988e+06	2.64907e+06	4.05158e+06	3.32509e+06	3.38712e+06	3.20426e+06	5.83167e+06	3.01219e+06	3.58793e+06	448900	339603	381578	402730	1.81997	0.94006	1.11974	0.516524	0.615249	0.839536	0.863918	-0.0891752	0.163161	-0.953093	-0.700757	-0.252336	0.00230773	0.282722	0.0426629	0.00065903	0.00615398	0.118182	2.63681	0.548641	1.36995	3.18109	2.21084	0.927448
histidine	2.86165e+07	2.96148e+07	2.24426e+07	4.95835e+07	3.59521e+07	4.41213e+07	4.33285e+07	3.63687e+07	2.25811e+07	4.05144e+07	2.88175e+07	3.67321e+07	2.68913e+07	4.3219e+07	3.40927e+07	3.53547e+07	3.88487e+06	6.86034e+06	1.05593e+07	5.96887e+06	1.60717	1.2678	1.31472	0.788837	0.818035	0.964307	0.684526	0.342325	0.394761	-0.342201	-0.289765	-0.0524356	0.0411696	0.114756	0.106183	0.147696	0.00295084	0.432891	1.38542	0.940225	0.973946	0.83063	2.53005	0.363622
histidinol	N/A	N/A	N/A	N/A	3276.1	2459.57	N/A	2374.7	N/A	N/A	N/A	N/A	#DIV/0!	1705.34	1705.34	1396.18	1371.03	1371.03	0	0	#DIV/0!	#DIV/0!	#DIV/0!										#DIV/0!	#DIV/0!	#DIV/0!	#DIV/0!	#DIV/0!	#DIV/0!	#DIV/0!	#DIV/0!	#DIV/0!	#DIV/0!	#DIV/0!	#DIV/0!
HMG-CoA_pos	6552.15	8191.38	7373.13	N/A	8191.4	8193.85	N/A	3276.08	N/A	N/A	N/A	N/A	7372.22	8192.63	3276.08	#DIV/0!	819.617	4730.01	1891.45	0	1.11128	0.444382	#DIV/0!	0.399882	#DIV/0!	#DIV/0!	0.152227	-1.17013	#DIV/0!	-1.32235	#DIV/0!	#DIV/0!	0.249995	#DIV/0!	#DIV/0!	#DIV/0!	#DIV/0!	#DIV/0!	0.602069	#DIV/0!	#DIV/0!	#DIV/0!	#DIV/0!	#DIV/0!
homocysteic acid	N/A	5793.22	9011.4	5755.51	9775.02	8164.84	6820.14	N/A	N/A	6599.93	12264.4	4814.17	7402.31	7898.46	6820.14	7892.82	4566.61	2022.95	3937.61	3889.73	1.06703	0.921352	1.06626	0.863477	0.999286	0.864094	0.0935948	-0.118175	0.0925651	-0.21177	-0.00102974	-0.21074	0.316682	#DIV/0!	0.433154	#DIV/0!	0.498854	#DIV/0!	0.499376	#DIV/0!	0.363357	#DIV/0!	0.302027	#DIV/0!
homocysteine	41780.1	55686.1	36970.1	18917.8	64012.2	68450.7	45065.7	55302.1	41061.3	91250.1	53960.9	72085.1	44812.1	50460.3	47143	72432.1	9719.41	27406.6	7344.11	18647	1.12604	1.05202	1.61635	0.934261	1.43543	0.650859	0.171259	0.0731563	0.69274	-0.0981025	0.521481	-0.619583	0.377061	0.116319	0.105875	0.426065	0.23976	0.106474	0.423589	0.934348	0.975205	0.370524	0.620223	0.972754
homoserine	13496.4	21985.5	11578.5	27515.2	39482.4	32925.5	23193.5	15669.3	15935.8	40126.3	28642.8	34301.2	15686.8	33307.7	18266.2	34356.7	5538.46	5992.79	4269.25	5741.96	2.1233	1.16443	2.19017	0.548408	1.0315	0.531663	1.08631	0.219627	1.13104	-0.866678	0.0447373	-0.911416	0.00706051	0.319354	0.0462591	0.0594772	0.445554	0.00494678	2.15116	0.495728	1.3348	1.22565	0.351099	2.30568
Hydroxyisocaproic acid	56834.3	52523	56414.5	74822.6	80535.8	80785.8	83309.8	68093.5	62772	88068.6	69798	62857.5	55257.3	78714.7	71391.7	73574.7	2377.27	3373.02	10658.8	13022.9	1.42451	1.29199	1.33149	0.906968	0.934701	0.97033	0.510469	0.369592	0.413045	-0.140876	-0.0974239	-0.0434525	0.00762145	0.054518	0.0626323	0.22991	0.32009	0.126058	2.11796	1.26346	1.2032	0.638442	0.494729	0.899431
Hydroxyphenylacetic acid	18377	24441.7	20918.7	9231.64	14284.6	22021.2	10208.4	26070.2	22230	18675.3	7170.14	17589.3	21245.8	15179.1	19502.9	14478.3	3045.56	6441.55	8275.05	6352.26	0.714453	0.917962	0.681464	1.28485	0.953826	1.34704	-0.485089	-0.123493	-0.553291	0.361595	-0.0682021	0.429797	0.116842	0.320984	0.166846	0.183422	0.45193	0.29497	0.9324	0.493517	0.777685	0.73655	0.344929	0.530222
hydroxyphenylpyruvate	N/A	N/A	2457.79	N/A	3276.01	N/A	N/A	4933.82	2457.6	N/A	N/A	N/A	2457.79	3276.01	3695.71	#DIV/0!	1419	1891.4	2466.92	0	1.33291	1.50367	#DIV/0!	1.12811	#DIV/0!	#DIV/0!	0.414578	0.588491	#DIV/0!	0.173913	#DIV/0!	#DIV/0!	#DIV/0!	#DIV/0!	#DIV/0!	#DIV/0!	#DIV/0!	#DIV/0!	#DIV/0!	#DIV/0!	#DIV/0!	#DIV/0!	#DIV/0!	#DIV/0!
hydroxyproline	1.01003e+07	1.00443e+07	9.35024e+06	1.58899e+07	1.61511e+07	1.46725e+07	1.31425e+07	1.13745e+07	1.17083e+07	1.4572e+07	1.6467e+07	1.22035e+07	9.83159e+06	1.55711e+07	1.20751e+07	1.44142e+07	417798	789152	939361	2.13614e+06	1.58379	1.22819	1.46611	0.775478	0.925699	0.837722	0.663379	0.296538	0.551994	-0.366841	-0.111384	-0.255457	0.000786256	0.022913	0.0235744	0.0161171	0.144248	0.118688	3.10444	1.63992	1.62756	1.79271	0.840889	0.925592
hypoxanthine	549330	721235	1.04452e+06	739384	844076	687677	501817	483352	525490	479992	791768	532552	771696	757046	503553	601437	251423	79681.3	21122.5	166913	0.981015	0.652527	0.77937	0.665155	0.794453	0.837249	-0.027653	-0.615891	-0.359619	-0.588238	-0.331966	-0.256272	0.469973	0.0946772	0.217227	0.024178	0.0606552	0.225899	0.327927	1.02375	0.663087	1.61658	1.21713	0.646085
IDP-nega	234389	197253	235179	378682	465457	348330	183413	216782	195045	421291	401191	281123	222274	397490	198413	367868	21672.4	60786.5	16937.7	75792.9	1.78829	0.892654	1.65503	0.499166	0.925478	0.53936	0.838582	-0.163826	0.726853	-1.00241	-0.111729	-0.890679	0.0329529	0.195026	0.0503538	0.00934356	0.249203	0.0312215	1.48211	0.709908	1.29797	2.02949	0.603446	1.50555
Imidazoleacetic acid	606254	650369	523432	971715	909615	1.0232e+06	990512	828996	718737	844304	983005	746272	593351	968176	846082	857860	64444.8	56874.6	136691	118947	1.63171	1.42594	1.44579	0.873892	0.886058	0.98627	0.706383	0.51191	0.531855	-0.194473	-0.174528	-0.0199453	0.0163921	0.030914	0.00822257	0.164875	0.195298	0.452365	1.78537	1.50984	2.08499	0.782846	0.709302	0.344511
IMP	3.00125e+06	2.2058e+06	1.53255e+06	5.22576e+06	5.14962e+06	4.42465e+06	1.45628e+06	1.73605e+06	1.27196e+06	2.71224e+06	2.19989e+06	2.92671e+06	2.24653e+06	4.93334e+06	1.48809e+06	2.61295e+06	735194	442186	233676	373445	2.19598	0.662396	1.1631	0.30164	0.52965	0.569508	1.13487	-0.594235	0.217978	-1.7291	-0.916888	-0.812212	0.00367511	0.0984416	0.27713	0.00134059	0.0163393	0.0423443	2.43473	1.00682	0.557316	2.8727	1.78677	1.37321
indole	332903	419956	316032	594785	472046	660916	566847	438611	308518	494428	454307	467336	356297	575916	437992	472024	55771.8	95838.3	129166	20467.3	1.61639	1.22929	1.32481	0.760514	0.819606	0.927903	0.692778	0.297825	0.40578	-0.394953	-0.286998	-0.107955	0.0639376	0.198688	0.0525223	0.163611	0.0887276	0.331831	1.19424	0.701828	1.27966	0.786187	1.05194	0.479083
Indole-3-carboxylic acid	360941	205017	295180	168266	157654	151842	158076	103505	132752	299049	150358	379149	287046	159254	131445	276185	78279.7	8328.06	27308.9	116097	0.554803	0.457921	0.962163	0.825376	1.73424	0.475929	-0.849952	-1.12683	-0.0556461	-0.276876	0.794306	-1.07118	0.0478581	0.0170097	0.420132	0.0869872	0.114002	0.0643287	1.32004	1.7693	0.376614	1.06054	0.943088	1.1916
Indoleacrylic acid	344106	287142	264496	428093	395807	420599	343499	325545	330104	427710	429732	407768	298581	414833	333049	421736	41019.5	16897.5	9332.37	12139.2	1.38935	1.11544	1.41247	0.802852	1.01664	0.78971	0.474408	0.157614	0.498218	-0.316795	0.02381	-0.340605	0.0157863	0.107356	0.0124154	0.002676	0.33518	0.00399659	1.80172	0.969175	1.90604	2.57251	0.474722	2.39831
inosine	1.56793e+06	1.69176e+06	3.23149e+06	2.00798e+06	2.20817e+06	1.99142e+06	949583	766973	734104	1.11384e+06	1.31683e+06	981456	2.16372e+06	2.06919e+06	816886	1.13738e+06	926779	120645	116087	168922	0.956311	0.377537	0.525657	0.394785	0.549672	0.71822	-0.064448	-1.40531	-0.927806	-1.34086	-0.863358	-0.477503	0.442084	0.0733665	0.117835	0.00385029	0.000877285	0.0558496	0.354495	1.1345	0.928724	2.41451	3.05686	1.25298
isocitrate	104142	138508	101581	122066	103778	132921	175700	178789	139861	145807	83175	123458	114744	119589	164783	117480	20620.3	14728.7	21638.4	31740.9	1.04222	1.43609	1.02384	1.37792	0.982367	1.40265	0.0596625	0.52215	0.0339968	0.462487	-0.0256658	0.488153	0.416249	0.0216853	0.46738	0.0767464	0.44437	0.0964432	0.380647	1.66384	0.33033	1.11494	0.352255	1.01573
itaconic acid	539289	537068	469798	385392	491225	499756	521180	518012	499822	546108	478764	484061	515385	458791	513004	502978	39495	63708.3	11525.9	37445.9	0.89019	0.995381	0.975926	1.11817	1.09631	1.01993	-0.167815	-0.00667973	-0.0351562	0.161135	0.132658	0.0284765	0.199957	0.448334	0.32213	0.160775	0.263726	0.32313	0.699063	0.348398	0.491969	0.793782	0.578846	0.490622
Kynurenic acid	108802	101632	107412	134119	133421	123950	135474	96613.7	115192	131587	174657	141828	105949	130496	115760	149357	3802.16	5680.48	19436.4	22500.4	1.2317	1.0926	1.40972	0.887073	1.14453	0.775053	0.300647	0.127772	0.495405	-0.172875	0.194758	-0.367633	0.0154575	0.199049	0.0518356	0.162904	0.137149	0.147553	1.81086	0.701041	1.28537	0.788069	0.862807	0.831052
Kynurenine	76426.3	73145.6	100130	132759	178930	133279	102780	78494.6	121566	105477	161496	99634.7	83233.9	148323	100947	122203	14724	26507.9	21593.9	34154.4	1.782	1.21281	1.46818	0.680587	0.823895	0.82606	0.833498	0.278349	0.554031	-0.555149	-0.279467	-0.275681	0.0466891	0.0539378	0.137141	0.110977	0.0155402	0.285683	1.33078	1.26811	0.862832	0.954767	1.80854	0.544115
lactate	2.28063e+06	2.23563e+06	1.99507e+06	3.62967e+06	3.69454e+06	3.36847e+06	2.91664e+06	2.73758e+06	2.5444e+06	3.99326e+06	3.97819e+06	3.26417e+06	2.17044e+06	3.56422e+06	2.73287e+06	3.74521e+06	153534	172607	186166	416661	1.64217	1.25913	1.72555	0.766752	1.05078	0.729699	0.715599	0.332431	0.787057	-0.383169	0.0714579	-0.454627	0.000285433	0.00241741	0.00465867	0.00355849	0.168492	0.0111493	3.5445	2.61665	2.33174	2.44873	0.773421	1.95275
L-arginino-succinate	1.13915e+06	1.01983e+06	1.49662e+06	1.80142e+06	2.09758e+06	1.7433e+06	1.3388e+06	1.44265e+06	1.86631e+06	1.81087e+06	2.24416e+06	1.48331e+06	1.21853e+06	1.88077e+06	1.54925e+06	1.84611e+06	248105	190002	279449	381651	1.54347	1.27141	1.51503	0.823735	0.981574	0.839198	0.626175	0.346428	0.599344	-0.279747	-0.0268311	-0.252916	0.0550024	0.0195045	0.110828	0.146094	0.399495	0.244439	1.25962	1.70986	0.955349	0.835366	0.398488	0.61183
leucine-isoleucine	9.60686e+07	1.06154e+08	7.77358e+07	1.3524e+08	1.09702e+08	1.22585e+08	1.39031e+08	1.18441e+08	9.12479e+07	1.25563e+08	1.01462e+08	1.17619e+08	9.33196e+07	1.22509e+08	1.1624e+08	1.14881e+08	1.44074e+07	1.27689e+07	2.39675e+07	1.22812e+07	1.31279	1.24561	1.23105	0.948827	0.937738	1.01183	0.392637	0.316855	0.299894	-0.0757827	-0.0927436	0.0169609	0.0762323	0.0747998	0.125231	0.334237	0.0159061	0.465531	1.11786	1.1261	0.902287	0.475946	1.79844	0.332051
lipoate	4094.47	4093.13	N/A	N/A	4078.31	4066.24	N/A	N/A	N/A	N/A	N/A	N/A	4093.8	4072.27	#DIV/0!	#DIV/0!	2363.56	2351.13	0	0	0.994741	#DIV/0!	#DIV/0!	#DIV/0!	#DIV/0!	#DIV/0!	-0.00760685	#DIV/0!	#DIV/0!	#DIV/0!	#DIV/0!	#DIV/0!	#DIV/0!	#DIV/0!	#DIV/0!	#DIV/0!	#DIV/0!	#DIV/0!	#DIV/0!	#DIV/0!	#DIV/0!	#DIV/0!	#DIV/0!	#DIV/0!
lysine	873759	786921	501922	1.30214e+06	953006	1.19414e+06	1.23877e+06	966798	537341	1.12973e+06	756443	1.00448e+06	720867	1.14976e+06	914304	963551	194520	178746	353651	189979	1.59497	1.26834	1.33665	0.795212	0.838044	0.948891	0.67353	0.342941	0.418627	-0.330589	-0.254903	-0.0756864	0.0529312	0.0898791	0.127895	0.19104	0.000742362	0.418577	1.27629	1.04634	0.893147	0.718876	3.12938	0.378224
malate	2.05473e+06	2.40836e+06	1.86878e+06	2.63826e+06	1.76773e+06	1.64308e+06	1.98202e+06	1.95253e+06	1.83897e+06	1.92115e+06	1.5965e+06	2.04466e+06	2.11062e+06	2.01636e+06	1.92451e+06	1.85411e+06	274097	542178	75528.1	231481	0.955337	0.911819	0.878463	0.954447	0.919532	1.03797	-0.0659176	-0.13318	-0.186946	-0.0672629	-0.121028	0.0537655	0.408833	0.15154	0.235963	0.387862	0.332629	0.353317	0.388454	0.819473	0.627157	0.411323	0.47804	0.451835
Maleic acid	571243	512555	419386	590414	436110	486115	558784	590905	497829	634884	471577	557783	501061	504213	549173	554748	76578.3	78728	47276.8	81695.8	1.00629	1.09602	1.10715	1.08917	1.10023	0.989949	0.00904599	0.132272	0.146845	0.123226	0.137799	-0.0145732	0.47357	0.126542	0.205256	0.254233	0.021685	0.468585	0.324616	0.897764	0.687703	0.594767	1.66384	0.329211
malonyl-CoA-posi	4911.71	4915.52	3281.43	N/A	N/A	N/A	N/A	N/A	3276.2	4913.06	N/A	N/A	4369.55	#DIV/0!	3276.2	4913.06	1891.51	0	1891.51	2836.56	#DIV/0!	0.749779	1.12439										#DIV/0!	#DIV/0!	#DIV/0!	#DIV/0!	#DIV/0!	#DIV/0!	#DIV/0!	#DIV/0!	#DIV/0!	#DIV/0!	#DIV/0!	#DIV/0!
methionine	5.26018e+06	5.68887e+06	3.49646e+06	7.10818e+06	5.77514e+06	6.67766e+06	7.5752e+06	6.51616e+06	4.47869e+06	6.71878e+06	4.92826e+06	6.42994e+06	4.81517e+06	6.52033e+06	6.19002e+06	6.02566e+06	1.16198e+06	680302	1.57381e+06	961289	1.35412	1.28552	1.25139	0.949341	0.924135	1.02728	0.437358	0.362357	0.323533	-0.0750011	-0.113825	0.0388238	0.098723	0.050249	0.188302	0.379148	0.0558257	0.44644	1.00558	1.29887	0.725146	0.421191	1.25317	0.350237
Methionine sulfoxide	835400	915187	576390	1.29723e+06	1.01803e+06	1.29062e+06	1.27916e+06	1.07206e+06	644675	1.17208e+06	898549	1.14078e+06	775659	1.20196e+06	998631	1.07047e+06	177123	159320	323554	149708	1.5496	1.28746	1.38008	0.830837	0.890604	0.932891	0.631892	0.364529	0.464749	-0.267363	-0.167143	-0.100219	0.0690739	0.0939888	0.111627	0.22845	0.00249376	0.384009	1.16069	1.02692	0.952232	0.641208	2.60315	0.415659
Methylcysteine	4.95927e+06	4.74691e+06	3.54402e+06	7.62536e+06	5.79535e+06	7.05914e+06	7.06048e+06	5.83184e+06	4.19197e+06	6.70624e+06	5.33391e+06	5.88715e+06	4.41673e+06	6.82661e+06	5.69476e+06	5.97577e+06	763211	936903	1.43916e+06	690447	1.54562	1.28936	1.35298	0.8342	0.875363	0.952976	0.62819	0.366656	0.436144	-0.261535	-0.192046	-0.0694883	0.039765	0.0486001	0.047087	0.1646	0.0274292	0.364949	1.4005	1.31336	1.3271	0.783571	1.56179	0.437768
Methylmalonic acid	598813	591248	591252	1.06297e+06	792897	951007	880138	868661	859105	1.06948e+06	1.19544e+06	1.04082e+06	593771	935624	869301	1.10191e+06	4366.63	135691	10531.3	82254.6	1.57573	1.46404	1.85579	0.929114	1.17773	0.788903	0.656022	0.54995	0.892031	-0.106072	0.236009	-0.342081	0.0231923	0.000105418	0.00447712	0.236775	0.150876	0.0193464	1.63466	3.97709	2.349	0.625665	0.821379	1.7134
methylnicotinamide	12065.6	16186.4	3490.06	15344.2	N/A	5956.76	6165.02	4807.71	6011.93	8013.24	11568.2	15009.1	10580.7	10650.5	5661.55	11530.2	6477.12	7735.77	743.405	3498.1	1.0066	0.535083	1.08974	0.531577	1.0826	0.491021	0.00948647	-0.902164	0.12398	-0.911651	0.114494	-1.02614	0.0446868	0.17389	0.437016	0.251913	0.466678	0.0543648	1.34982	0.759726	0.359503	0.598749	0.330983	1.26468
myo-inositol	1.09169e+07	1.04614e+07	1.03907e+07	1.8071e+07	1.79216e+07	1.78378e+07	1.43801e+07	1.30855e+07	1.25028e+07	1.42645e+07	1.69505e+07	1.34748e+07	1.05897e+07	1.79435e+07	1.33228e+07	1.48966e+07	285569	118141	960903	1.82203e+06	1.69443	1.25809	1.40671	0.742486	0.830195	0.894351	0.760799	0.331235	0.492321	-0.429564	-0.268478	-0.161086	9.22557e-05	0.0100701	0.0294275	0.00545627	0.0505568	0.158155	4.03501	1.99696	1.53125	2.2631	1.29622	0.800917
N6-Acetyl-L-lysine	2.09941e+07	1.86402e+07	1.35316e+07	2.95635e+07	2.32879e+07	2.80151e+07	2.45919e+07	2.45188e+07	1.40078e+07	2.76788e+07	2.44321e+07	2.30579e+07	1.7722e+07	2.69555e+07	2.10395e+07	2.50563e+07	3.81507e+06	3.26928e+06	6.08975e+06	2.37287e+06	1.52102	1.1872	1.41385	0.780526	0.929541	0.83969	0.605042	0.247561	0.499633	-0.357481	-0.105409	-0.252072	0.0419793	0.0841319	0.0113824	0.156477	0.196836	0.136221	1.37696	1.07504	1.94377	0.80555	0.705895	0.865755
N-acetyl spermidine	135692	121729	171947	64767.2	95100.6	123915	208759	87584.5	135134	189054	145730	146314	143123	94594.2	143826	160366	25920.8	29577.1	61053	24846	0.660931	1.00491	1.12048	1.52045	1.6953	0.896859	-0.597428	0.00706791	0.164115	0.604496	0.761543	-0.157047	0.0314844	0.493134	0.266232	0.205195	0.0813601	0.270457	1.5019	0.307035	0.57474	0.687832	1.08959	0.567902
N-acetyl spermine	2.34277e+06	1.78166e+06	2.82462e+06	2.42564e+06	2.9041e+06	2.96306e+06	3.27871e+06	2.01003e+06	2.04264e+06	1.99285e+06	2.34861e+06	2.77935e+06	2.31635e+06	2.76427e+06	2.4438e+06	2.37361e+06	521978	294734	723244	393845	1.19337	1.05502	1.02472	0.884066	0.858674	1.02957	0.255045	0.0772705	0.0352276	-0.177774	-0.219817	0.0420428	0.157922	0.41105	0.425744	0.319881	0.0351131	0.460013	0.801559	0.386106	0.370851	0.495011	1.45453	0.33723
N-acetyl-aspartylglutamic acid	40219.3	25398.4	14752.2	25395.7	29518.5	38522.5	10654.1	18032	4111.21	11475.7	16798	19696.9	26790	31145.6	10932.4	15990.2	12790.5	6712.96	6964.55	4169.67	1.16258	0.408078	0.596873	0.35101	0.513403	0.683694	0.217332	-1.29308	-0.744505	-1.51041	-0.961837	-0.548578	0.366784	0.074483	0.192414	0.0529687	0.0074235	0.220223	0.43559	1.12794	0.715762	1.27598	2.12939	0.657137
N-acetyl-glucosamine	33623.5	23355.9	28815.9	75696.4	71140.8	72058.1	64215.3	37427.9	53248.3	45425.1	55026.1	62291.9	28598.4	72965.1	51630.5	54247.7	5137.26	2409.42	13466.8	8460.3	2.55137	1.80536	1.89687	0.707605	0.743474	0.951755	1.35127	0.852286	0.923625	-0.498984	-0.427645	-0.0713382	0.000769168	0.0205566	0.0330498	0.0412617	0.0453965	0.416935	3.11398	1.68705	1.48083	1.38445	1.34298	0.379931
N-acetyl-glucosamine-1-phosphate	836837	752673	788127	1.43909e+06	1.56708e+06	1.497e+06	1.78607e+06	1.99128e+06	1.79137e+06	3.23978e+06	3.17879e+06	3.1402e+06	792546	1.50105e+06	1.85624e+06	3.18626e+06	42255.5	64094.4	116978	50207.7	1.89397	2.34213	4.02028	1.23662	2.12268	0.582578	0.92141	1.22782	2.0073	0.306408	1.08589	-0.779478	0.00369482	0.00345138	4.17195e-05	0.00553977	0.000600575	0.00168563	2.43241	2.46201	4.37966	2.25651	3.22143	2.77324
N-acetyl-glutamate	85364.3	94651	91948.2	129249	148285	148908	93349.7	113995	111336	146839	147976	88079.1	90654.5	142147	106227	127631	4776.59	11174.7	11230.9	34257.8	1.56801	1.17178	1.40789	0.747302	0.897882	0.832295	0.648933	0.228697	0.49353	-0.420236	-0.155403	-0.264833	0.00287771	0.0272671	0.106945	0.00034755	0.301473	0.225393	2.54095	1.56436	0.970838	3.45898	0.520752	0.647059
N-acetyl-glutamine	78759.3	63252.6	N/A	200643	160556	148202	117355	87754	62576.3	82635.7	131950	113900	71006	169800	89228.5	109495	41722.1	27415.3	27419.2	24950.3	2.39135	1.25663	1.54206	0.525491	0.644846	0.814909	1.25783	0.329564	0.624854	-0.928263	-0.632973	-0.29529	0.0355472	0.0699543	0.232058	0.0011932	0.0860905	0.269396	1.4492	1.15519	0.634404	2.92329	1.06504	0.569609
N-acetyl-L-alanine	2.78081e+07	2.83483e+07	2.70382e+07	3.82275e+07	3.35575e+07	3.56903e+07	2.95776e+07	2.77874e+07	2.66063e+07	2.79358e+07	2.85607e+07	2.60937e+07	2.77316e+07	3.58251e+07	2.79904e+07	2.75301e+07	658414	2.33794e+06	1.49604e+06	1.28254e+06	1.29185	1.00934	0.992734	0.781308	0.768457	1.01672	0.369442	0.0134059	-0.0105208	-0.356036	-0.379963	0.0239267	0.0169594	0.382362	0.321287	0.00858204	0.0189239	0.288582	1.77059	0.417525	0.493106	2.06641	1.72299	0.539731
N-Acetyl-L-alanine1	118167	103886	105990	166744	194850	197330	137751	158781	107744	156934	178865	113071	109347	186308	134759	149623	7710.14	16988.2	25649.5	33500.4	1.70381	1.23239	1.36833	0.723312	0.803098	0.900652	0.768768	0.301457	0.452416	-0.467311	-0.316352	-0.150959	0.0161825	0.122592	0.0882169	0.0572555	0.131958	0.0447872	1.79095	0.911536	1.05445	1.24218	0.879565	1.34885
N-acetyl-L-aspartic acid	8663.46	9411.85	21872.8	33807.4	30675.3	26147.3	16249.8	19321.9	29172.9	25667.9	31855.2	22683	13316	30210	21581.6	26735.4	7419.8	3851.22	6751.39	4678.39	2.26869	1.62072	2.00776	0.714384	0.884983	0.807229	1.18186	0.696635	1.00558	-0.485227	-0.176278	-0.30895	0.059396	0.00492468	0.0874424	0.146298	0.162823	0.236952	1.22624	2.30762	1.05828	0.834763	0.788285	0.625339
N-acetyl-L-ornithine	4524.39	8508.82	5185.29	3612.97	10453.5	15681.8	10714	5229.19	10533.9	7159.06	5238.17	4808.44	6072.83	9916.08	8825.7	5735.22	2135.35	6052.32	3115.98	1251.66	1.63286	1.45331	0.944407	0.890039	0.578376	1.53886	0.707402	0.539342	-0.0825192	-0.16806	-0.789921	0.621861	0.189343	0.229495	0.430663	0.407501	0.211954	0.102865	0.72275	0.639227	0.365863	0.389872	0.673759	0.987731
N-Acetylputrescine	23232.3	33321.7	17999.2	37295.3	33528.3	19658.3	32369.5	27980.4	21210.9	31215.6	40139.9	25877.4	24851.1	30160.6	27186.9	32410.9	7788.46	9288.29	5621.48	7206.04	1.21366	1.094	1.30421	0.901405	1.07461	0.83882	0.279359	0.129606	0.383174	-0.149753	0.103814	-0.253567	0.175314	0.317103	0.00120671	0.160242	0.321616	0.153993	0.756184	0.4988	2.9184	0.795222	0.492662	0.812498
NAD+_nega	341867	294325	325502	499388	243417	314706	444336	455182	299829	501464	364379	426947	320565	352504	399782	430930	24152.3	132105	86731.7	68629.2	1.09963	1.24712	1.34428	1.13412	1.22248	0.927719	0.137022	0.318598	0.426838	0.181576	0.289816	-0.108239	0.333269	0.143506	0.0260563	0.313302	0.0884375	0.337829	0.477205	0.84313	1.58409	0.504036	1.05336	0.471303
NAD+_posi	9.01159e+06	7.44783e+06	8.82387e+06	2.09205e+07	1.48753e+07	1.25328e+07	1.08714e+07	1.46909e+07	1.15079e+07	2.07417e+07	1.91424e+07	1.93492e+07	8.42777e+06	1.61095e+07	1.23567e+07	1.97444e+07	853822	4.32788e+06	2.04635e+06	869859	1.91148	1.46619	2.34278	0.767045	1.22564	0.625833	0.934692	0.552074	1.22822	-0.382617	0.293533	-0.67615	0.0417386	0.0717393	0.000610536	0.178309	0.108651	0.0214281	1.37946	1.14424	3.21429	0.748828	0.963965	1.66902
NADH	1.19919e+06	1.1027e+06	609879	1.14757e+06	2.42118e+06	1.87484e+06	162268	263941	195062	478113	551339	378741	970590	1.81453e+06	207090	469397	316088	638947	51892.7	86628.2	1.86952	0.213365	0.483621	0.114129	0.258688	0.441183	0.902664	-2.2286	-1.04805	-3.13127	-1.95072	-1.18055	0.100155	0.0265947	0.0366151	0.0209999	0.031507	0.0113252	0.999328	1.57521	1.43634	1.67778	1.50159	1.94596
NADH-nega	129479	160623	72105.6	173721	402537	300027	18022.5	40146	31148.6	62249.9	117180	53258.3	120736	292095	29772.4	77562.7	44901.9	114614	11125.8	34602.7	2.41929	0.24659	0.642415	0.101927	0.265539	0.383849	1.27458	-2.01981	-0.638422	-3.29439	-1.913	-1.38139	0.0574107	0.0343037	0.0453278	0.0240868	0.0277097	0.0478614	1.24101	1.46466	1.34364	1.61822	1.55737	1.32001
NADP+_nega	117046	89301.4	116091	80998	125367	70882.6	41780.5	49973.2	22942.9	47520.4	76237.6	22066	107479	92415.7	38232.2	48608	15749.9	28981.1	13860.1	27102.2	0.859846	0.355716	0.452254	0.413698	0.525971	0.786541	-0.21785	-1.4912	-1.1448	-1.27335	-0.926945	-0.346406	0.308567	0.0242307	0.0667023	0.0190827	0.00681104	0.165942	0.510651	1.61563	1.17586	1.71936	2.16679	0.780045
NADP+_posi	423694	272908	355271	298858	321292	262074	139216	159934	121390	202961	227039	170791	350624	294075	140180	200264	75499.9	29897.5	19290.3	28221	0.838718	0.399801	0.571163	0.476681	0.680995	0.699977	-0.253742	-1.32265	-0.808025	-1.0689	-0.554283	-0.51462	0.199785	0.026888	0.0529933	0.000923707	0.000103516	0.00403247	0.699436	1.57044	1.27578	3.03447	3.98499	2.39443
NADPH	25395.6	11467.9	24661.1	16383.4	8273.95	10852.7	14663.9	4098.22	17210.1	9886.61	18028.6	6588.01	20508.2	11836.7	11990.7	11501.1	7837.73	4143.31	6952.68	5888.7	0.577168	0.584681	0.560804	1.01302	0.971649	1.04258	-0.792938	-0.77428	-0.834431	0.0186584	-0.0414934	0.0601518	0.0528742	0.00824329	0.184225	0.482889	0.476698	0.476646	1.27676	2.0839	0.734651	0.316153	0.321757	0.321804
NADPH-nega	N/A	N/A	N/A	N/A	N/A	N/A	N/A	N/A	N/A	N/A	N/A	N/A	#DIV/0!	0	0	0	0	0	0	0	#DIV/0!	#DIV/0!	#DIV/0!										#DIV/0!	#DIV/0!	#DIV/0!	#DIV/0!	#DIV/0!	#DIV/0!	#DIV/0!	#DIV/0!	#DIV/0!	#DIV/0!	#DIV/0!	#DIV/0!
N-carbamoyl-L-aspartate	69637.5	29492.5	30570.9	68165.1	65638.9	95047.7	51328.6	50352.7	41049.2	61460.3	49554.9	67209.2	43233.6	76283.9	47576.8	59408.1	22872.8	16298.9	5674.11	9004.25	1.76446	1.10046	1.37412	0.623681	0.778777	0.800847	0.819225	0.138104	0.458506	-0.68112	-0.360718	-0.320402	0.112857	0.373218	0.17091	0.0756888	0.0550024	0.134908	0.947472	0.428037	0.767233	1.12097	1.25962	0.869962
N-carbamoyl-L-aspartate-nega	51619.9	73763.5	43601.8	210610	204629	168784	132687	117053	107344	122087	112819	107320	56328.4	194674	119028	114075	15622.4	22620.4	12786.3	7463.27	3.45606	2.11311	2.02518	0.61142	0.58598	1.04342	1.78913	1.07936	1.01805	-0.709764	-0.771078	0.0613143	0.00282948	0.0145041	0.0131289	0.00501089	0.00696637	0.124227	2.54829	1.83851	1.88177	2.30009	2.15699	0.905782
Ng,NG-dimethyl-L-arginine	1.02786e+07	9.64554e+06	7.21885e+06	1.69584e+07	1.38423e+07	1.56353e+07	1.40077e+07	1.17618e+07	8.68892e+06	1.47463e+07	1.4048e+07	1.29201e+07	9.04768e+06	1.54787e+07	1.14861e+07	1.39048e+07	1.61513e+06	1.56394e+06	2.67008e+06	921485	1.71079	1.26951	1.53684	0.742062	0.89832	0.826055	0.774663	0.344275	0.619965	-0.430388	-0.154698	-0.27569	0.0171959	0.0341045	0.00374036	0.0583338	0.111489	0.0695126	1.76458	1.46719	2.42709	1.23408	0.952769	1.15794
nicotinamide	3.20581e+07	3.44611e+07	2.60332e+07	4.9901e+07	5.34721e+07	5.95285e+07	3.29137e+07	3.2741e+07	3.47417e+07	4.13328e+07	5.42109e+07	3.78583e+07	3.08508e+07	5.43005e+07	3.34655e+07	4.44673e+07	4.34172e+06	4.86688e+06	1.10859e+06	8.61516e+06	1.7601	1.08475	1.44137	0.616301	0.818911	0.752585	0.815658	0.117364	0.527438	-0.698294	-0.288221	-0.410073	0.0215629	0.246087	0.0248403	0.00574151	0.134739	0.0905718	1.66629	0.608911	1.60484	2.24097	0.870506	1.04301
Nicotinamide Riboside	45252.6	35717.6	54308.6	77092.5	81654.3	50947.7	26789.3	41381.1	97817	53155.6	110900	48890	45092.9	69898.2	55329.1	70981.9	9296.55	16569.3	37511.9	34635.9	1.55009	1.227	1.57412	0.791568	1.0155	0.779483	0.632354	0.295139	0.65455	-0.337215	0.0221962	-0.359411	0.116348	0.313772	0.204179	0.341654	0.475203	0.347698	0.934242	0.503386	0.68999	0.466413	0.323121	0.458798
Nicotinamide ribotide	48965.9	40975.9	57786	83326	77062.3	75745	33505.1	64641.4	42904.5	100521	42305.6	48238.1	49242.6	78711.1	47017	63688.4	8408.5	4050.54	15970.4	32036	1.59844	0.954803	1.29336	0.597336	0.809141	0.738235	0.67666	-0.0667244	0.371123	-0.743385	-0.305537	-0.437847	0.0181703	0.439666	0.261475	0.0496655	0.226352	0.296196	1.74064	0.356877	0.58257	1.30395	0.645216	0.528421
nicotinate	8756.74	16187.9	19446.6	16270.4	13961.4	17660.1	13111.3	30462.9	20298.3	12450.6	12609.8	9799.84	14797.1	15964	21290.8	11620.1	5478.97	1868.3	8718.26	1578.38	1.07886	1.43885	0.785295	1.33368	0.727895	1.83225	0.109504	0.524919	-0.348694	0.415415	-0.458198	0.873613	0.374277	0.123796	0.248318	0.228747	0.0745965	0.0958269	0.426807	0.907293	0.604993	0.640645	1.12728	1.01851
O8P-O1P	225684	202276	222890	440513	456490	427219	261567	290252	301897	425701	422348	381729	216950	441407	284572	409926	12785	14656.1	20756.2	24476.6	2.0346	1.3117	1.88949	0.644693	0.92868	0.694204	1.02475	0.391433	0.918	-0.633315	-0.106747	-0.526568	0.00227259	0.0260782	0.00430542	0.00523695	0.0361281	0.0181659	2.64348	1.58372	2.36598	2.28092	1.44216	1.74074
O-acetyl-L-serine	N/A	3015.58	3769.7	7585.18	N/A	3933.72	3998.7	7131.18	4711.02	10144.8	4204.82	N/A	3392.64	5759.45	5280.3	7174.83	1994.7	3793.46	1642	5097.1	1.69763	1.5564	2.11482	0.916806	1.24575	0.735947	0.763522	0.638211	1.08054	-0.125311	0.317015	-0.442326	#DIV/0!	0.178427	#DIV/0!	0.317937	#DIV/0!	0.391447	#DIV/0!	0.748539	#DIV/0!	0.497659	#DIV/0!	0.407327
OBP	160211	154123	120098	162849	142838	177001	95398.4	94675.6	56492.9	108179	81834.7	70185.5	144811	160896	82189	86733.2	21616.9	17164.9	22256.4	19464.8	1.11108	0.567561	0.598941	0.510819	0.539062	0.947607	0.151962	-0.817153	-0.739514	-0.969115	-0.891476	-0.0776392	0.260113	0.000336335	0.00737297	0.0339582	0.022865	0.326708	0.584837	3.47323	2.13236	1.46906	1.64083	0.48584
ornithine	909911	889446	479116	1.33053e+06	775314	1.22022e+06	1.28557e+06	902579	471438	1.21573e+06	613928	1.07473e+06	759491	1.10869e+06	886530	968129	243028	293933	407304	314744	1.45978	1.16727	1.27471	0.799619	0.873219	0.915714	0.545752	0.223136	0.350167	-0.322615	-0.195584	-0.127031	0.148256	0.207372	0.250437	0.24713	0.00466323	0.394907	0.828986	0.68325	0.601301	0.607074	2.33131	0.403505
orotate	641135	679627	444138	596006	527048	539894	671782	665486	519261	570119	510038	593415	588300	554316	618843	557857	126323	36671.7	86298.2	43019.8	0.942234	1.05192	0.948253	1.11641	1.00639	1.10932	-0.0858434	0.0730213	-0.0766558	0.158865	0.00918758	0.149677	0.341518	0.178825	0.388678	0.148902	0.450405	0.23592	0.466587	0.747571	0.41041	0.827101	0.346397	0.627236
orotidine-5-phosphate	25968.7	15152.6	15963.6	27826.7	20520.8	28497.5	12006	20889.9	16401.7	14209.2	10399.1	7059.03	19028.3	25615	16432.5	10555.8	6024.25	4424.41	4442.04	3577.67	1.34615	0.863584	0.554741	0.641521	0.412094	1.55673	0.42884	-0.211591	-0.850114	-0.640431	-1.27895	0.638523	0.0854819	0.351145	0.0265422	0.100757	0.0229876	0.142084	1.06813	0.454514	1.57606	0.996723	1.63851	0.847456
oxaloacetate	193356	148632	151237	150069	176784	151202	137591	103552	186039	91555.8	191417	187752	164408	159352	142394	156908	25103.5	15107.5	41453	56626.6	0.969243	0.866099	0.954381	0.893582	0.984666	0.907498	-0.0450689	-0.207397	-0.0673632	-0.162328	-0.0222942	-0.140034	0.415192	0.26081	0.444153	0.321014	0.469994	0.373301	0.381751	0.583676	0.352467	0.493476	0.327908	0.427941
p-aminobenzoate	18150.3	17339.3	20257.5	10393.6	21962.3	14345.2	23706.7	15726.2	12053.4	14557.7	18772.7	10726.3	18582.4	15567	17162.1	14685.6	1506.33	5880.33	5957.87	4024.68	0.83773	0.923569	0.790295	1.10247	0.943377	1.16864	-0.255442	-0.114709	-0.339537	0.140734	-0.0840941	0.224828	0.258054	0.37748	0.171914	0.407158	0.380211	0.27966	0.58829	0.423106	0.764689	0.390237	0.419976	0.55337
pantothenate	2.47474e+06	2.21229e+06	2.65102e+06	4.10953e+06	3.94939e+06	3.37391e+06	3.3771e+06	2.74849e+06	2.58375e+06	3.18034e+06	3.74371e+06	3.04934e+06	2.44602e+06	3.81095e+06	2.90311e+06	3.32446e+06	220769	386858	418668	368937	1.55802	1.18687	1.35913	0.761783	0.872346	0.873258	0.639715	0.247167	0.442687	-0.392549	-0.197028	-0.19552	0.025755	0.12364	0.0609061	0.0126947	0.0810034	0.173095	1.58914	0.907842	1.21534	1.89638	1.0915	0.761716
phenylalanine	1.01333e+07	1.023e+07	8.03913e+06	1.87665e+07	1.62375e+07	1.71434e+07	1.50913e+07	1.26527e+07	1.12368e+07	1.6133e+07	1.41591e+07	1.30327e+07	9.46748e+06	1.73825e+07	1.29936e+07	1.44416e+07	1.23793e+06	1.28132e+06	1.94975e+06	1.56931e+06	1.83602	1.37245	1.52539	0.747512	0.830815	0.899733	0.876581	0.45675	0.60918	-0.419832	-0.267401	-0.152431	0.0072468	0.0211979	0.00706937	0.0143259	0.0199955	0.0111269	2.13985	1.67371	2.15062	1.84388	1.69907	1.95363
Phenyllactic acid	42604.1	54864	68566.5	95896.4	116924	98335.6	68821.9	54073.5	81119.5	58187.9	105669	68815.2	55344.9	103719	68005	77557.2	12987.9	11501	13541.5	24918.3	1.87404	1.22875	1.40134	0.655668	0.747765	0.876836	0.906154	0.29719	0.486812	-0.608964	-0.419342	-0.189621	0.0187489	0.122957	0.138015	0.0617038	0.0394485	0.347081	1.72702	0.910248	0.860075	1.20969	1.40397	0.459569
Phenylpropiolic acid	2.46311e+06	2.3848e+06	1.86575e+06	3.42592e+06	2.97201e+06	3.01846e+06	2.73066e+06	2.58239e+06	1.99035e+06	3.20935e+06	2.70326e+06	2.97529e+06	2.23789e+06	3.1388e+06	2.43447e+06	2.96263e+06	324648	249741	391697	253286	1.40257	1.08784	1.32385	0.775605	0.943875	0.821725	0.488075	0.121469	0.404742	-0.366606	-0.0833326	-0.283273	0.016186	0.0206803	0.0433767	0.0311002	0.0613993	0.0848399	1.79086	1.68444	1.36274	1.50724	1.21184	1.0714
phenylpyruvate	4059.66	N/A	N/A	N/A	N/A	N/A	2455.86	2407.27	N/A	3319.99	N/A	N/A	4059.66	#DIV/0!	2431.57	3319.99	1404.08	0	1404.08	1916.8	#DIV/0!	0.598958	0.817801										#DIV/0!	#DIV/0!	#DIV/0!	#DIV/0!	#DIV/0!	#DIV/0!	#DIV/0!	#DIV/0!	#DIV/0!	#DIV/0!	#DIV/0!	#DIV/0!
phosphocreatine	145718	138848	246278	207253	324063	235510	185349	167212	331795	244477	341722	190069	176948	255609	228118	258756	60139.5	60943.7	90243.2	76828.4	1.44454	1.28919	1.46233	0.892452	1.01231	0.881597	0.530614	0.366459	0.548268	-0.164154	0.0176542	-0.181808	0.151488	0.0497772	0.195319	0.371552	0.455567	0.38586	0.819621	1.30297	0.709256	0.429981	0.341448	0.413571
phosphoenolpyruvate	538308	507305	318209	364656	672344	552196	200507	249605	131873	122737	120749	104442	454608	529732	193995	115976	119137	155069	59135.4	10038.1	1.16525	0.426731	0.255113	0.366214	0.218934	1.67272	0.220642	-1.2286	-1.97079	-1.44924	-2.19143	0.742192	0.305721	0.013521	0.0164522	0.0297664	0.0225606	0.0583467	0.514675	1.86899	1.78378	1.52627	1.64665	1.23398
Phosphorylcholine	4.53914e+08	3.86901e+08	394675947	7.75837e+08	7.46807e+08	6.61228e+08	4.26726e+08	5.22674e+08	4.71925e+08	7.56324e+08	7.77204e+08	6.42073e+08	4.1183e+08	7.27957e+08	4.73775e+08	7.252e+08	3.66523e+07	5.95845e+07	4.80007e+07	7.27435e+07	1.76761	1.15041	1.76092	0.650828	0.996213	0.653302	0.821803	0.202151	0.816329	-0.619651	-0.00547357	-0.614178	0.00363552	0.161667	0.00859137	0.0172783	0.441611	0.0159771	2.43943	0.791378	2.06594	1.7625	0.354961	1.7965
p-hydroxybenzoate	1.31788e+06	1.34004e+06	1.34399e+06	1.0426e+06	968639	1.04131e+06	1.15026e+06	1.12242e+06	1.2098e+06	1.0407e+06	945125	1.09693e+06	1.33397e+06	1.01752e+06	1.16083e+06	1.02758e+06	14076.3	42333	44640.7	76747.7	0.762773	0.870207	0.770321	1.14085	1.0099	1.12967	-0.390674	-0.20057	-0.376467	0.190104	0.0142065	0.175898	0.00403171	0.00952367	0.010499	0.00797835	0.355666	0.0131501	2.39451	2.0212	1.97885	2.09809	0.448958	1.88107
prephenate	N/A	N/A	N/A	N/A	N/A	N/A	N/A	N/A	N/A	N/A	N/A	N/A	#DIV/0!	0	0	0	0	0	0	0	#DIV/0!	#DIV/0!	#DIV/0!										#DIV/0!	#DIV/0!	#DIV/0!	#DIV/0!	#DIV/0!	#DIV/0!	#DIV/0!	#DIV/0!	#DIV/0!	#DIV/0!	#DIV/0!	#DIV/0!
proline	1.19e+08	1.06928e+08	1.0324e+08	1.95088e+08	1.87476e+08	1.68589e+08	1.42577e+08	1.43162e+08	1.31962e+08	2.03564e+08	1.92864e+08	1.70839e+08	1.09723e+08	1.83718e+08	1.39233e+08	1.89089e+08	8.24324e+06	1.36432e+07	6.30407e+06	1.6686e+07	1.67438	1.26896	1.72333	0.757867	1.02924	0.736339	0.743627	0.343643	0.785201	-0.399984	0.0415736	-0.441558	0.00184765	0.00757849	0.00273791	0.00523113	0.0480548	0.00800014	2.73338	2.12042	2.56258	2.2814	1.31826	2.0969
propionyl-CoA-posi	52434.4	52433.9	36047	11464.6	7985.78	20479.7	22121.6	28673.3	12288.2	9002.93	9849.05	13109.5	46971.8	13310	21027.7	10653.8	9461.16	6448.15	8247.16	2168.36	0.283362	0.447667	0.226814	1.57984	0.800438	1.97372	-1.81928	-1.1595	-2.14042	0.659779	-0.321139	0.980918	0.0329862	0.00350719	0.0161702	0.229084	0.212124	0.108697	1.48167	2.45504	1.79128	0.640006	0.673409	0.963783
purine	261870	279821	224546	471439	436100	466212	386201	337874	230519	370136	380067	331422	255413	457917	318198	360542	28197.6	19073.8	79684.4	25702.9	1.79285	1.24582	1.41161	0.694882	0.787351	0.882556	0.842257	0.317097	0.497336	-0.52516	-0.344921	-0.18024	0.00739293	0.104111	0.000276775	0.0505088	0.025387	0.168269	2.13118	0.982501	3.55787	1.29663	1.59539	0.773996
putrescine	144543	77732	103021	233789	234647	309726	219208	186727	145460	138643	99546.8	93285.9	108432	259387	183798	110492	33732.6	43596.9	36961.2	24579.7	2.39216	1.69505	1.019	0.708586	0.425972	1.66345	1.25832	0.76133	0.0271477	-0.496986	-1.23117	0.734182	0.0236339	0.0296441	0.427508	0.118815	0.026464	0.0103936	1.62646	1.52806	0.369056	0.925128	1.57734	1.98323
Pyridoxamine	12925.7	23988.4	23430.5	41285.5	50597.3	36185.7	42315.9	39339.9	37973.8	22604.2	50700.8	19269.9	20114.9	42689.5	39876.5	30858.3	6232.25	7307.64	2220.23	17264.8	2.12229	1.98244	1.53411	0.934107	0.722856	1.29225	1.08562	0.987279	0.617399	-0.0983406	-0.46822	0.36988	0.0223133	0.0273284	0.175981	0.287149	0.0934429	0.234829	1.65144	1.56339	0.754534	0.541893	1.02945	0.629248
pyridoxine	2.16671e+07	2.09252e+07	2.04126e+07	4.39945e+07	3.92734e+07	4.19482e+07	3.38305e+07	2.82815e+07	2.94843e+07	3.87723e+07	4.25025e+07	3.01801e+07	2.10016e+07	4.17387e+07	3.05321e+07	3.71516e+07	630730	2.36749e+06	2.91914e+06	6.31903e+06	1.98741	1.4538	1.76899	0.731505	0.8901	0.821823	0.990886	0.539826	0.822926	-0.45106	-0.16796	-0.2831	0.00171073	0.010547	0.0212781	0.00179126	0.200719	0.119627	2.76682	1.97687	1.67207	2.74684	0.697412	0.922171
Pyroglutamic acid	816313	622136	843308	1.24869e+06	1.22347e+06	1.27557e+06	1.027e+06	837956	1.03153e+06	1.09182e+06	1.25811e+06	1.08049e+06	760586	1.24925e+06	965498	1.14348e+06	120658	26056.9	110478	99442.4	1.64248	1.26941	1.50341	0.772865	0.915333	0.844354	0.715874	0.344163	0.588243	-0.371711	-0.127631	-0.24408	0.00651594	0.000852794	0.0473453	0.0155775	0.137546	0.139825	2.18602	3.06916	1.32472	1.8075	0.861552	0.854415
Pyrophosphate	2.50966e+06	2.31722e+06	2.14555e+06	5.8448e+06	5.1915e+06	4.80383e+06	4.37245e+06	3.34283e+06	3.37623e+06	4.80609e+06	6.03533e+06	3.71934e+06	2.32414e+06	5.28004e+06	3.69717e+06	4.85358e+06	182153	526108	585045	1.15872e+06	2.27182	1.59077	2.08833	0.700216	0.919232	0.76174	1.18385	0.669722	1.06235	-0.514128	-0.121499	-0.392629	0.00226468	0.0160289	0.0283903	0.00352034	0.285592	0.13565	2.64499	1.7951	1.54683	2.45342	0.544254	0.867579
pyruvate	N/A	N/A	5753.66	N/A	N/A	N/A	4886.2	3278.06	N/A	N/A	4915.5	4913.56	5753.66	#DIV/0!	4082.13	4914.53	2490.21	0	2490.21	2837.41	#DIV/0!	0.709485	0.854158										#DIV/0!	#DIV/0!	#DIV/0!	#DIV/0!	#DIV/0!	#DIV/0!	#DIV/0!	#DIV/0!	#DIV/0!	#DIV/0!	#DIV/0!	#DIV/0!
quinolinate	133141	152629	122672	75660.3	94630.9	70135.2	91126.4	121605	62420	101703	40956.7	121206	136147	80142.1	91717	87955.1	15202.7	12848.2	29596.7	41853.6	0.588643	0.67366	0.646029	1.14443	1.09749	1.04277	-0.764536	-0.569907	-0.630329	0.194628	0.134206	0.0604219	0.000482148	0.0174441	0.140278	0.187097	0.413841	0.467537	3.31682	1.75835	0.853011	0.727932	0.383166	0.330184
retinoic acid	6237.67	5530.21	6144.19	9532.7	13556	12884.8	6147	15270.3	8566.53	10948	12927.1	11108.8	5970.69	11991.2	9994.6	11661.3	384.319	2155.38	4726.3	1099.17	2.00834	1.67394	1.95309	0.833497	0.972492	0.857073	1.006	0.743251	0.965761	-0.262752	-0.0402411	-0.22251	0.025434	0.152809	0.0109508	0.199231	0.378774	0.256028	1.59458	0.81585	1.96055	0.700644	0.42162	0.591713
riboflavin	11773.7	6534.05	12663.8	11894	9121.02	13099.6	18836.3	N/A	10787.5	5138.69	13785.1	15532.9	10323.9	11371.5	14811.9	11485.6	3312.12	2040.1	9451.29	5565.6	1.10148	1.43473	1.11253	1.30255	1.01003	1.28961	0.139443	0.520776	0.153838	0.381334	0.0143955	0.366938	0.154515	0.332655	0.401741	0.352332	0.488466	0.356155	0.81103	0.478006	0.396054	0.453048	0.311166	0.44836
ribose-phosphate	292272	364391	298168	358868	415280	403111	166814	234632	157154	306609	225706	310878	318277	392419	186200	281064	40044.9	29686.7	42220.2	47989	1.23295	0.585026	0.883082	0.474493	0.716235	0.662482	0.302114	-0.773428	-0.179381	-1.07554	-0.481495	-0.594047	0.0219125	0.000615325	0.269812	0.0047016	0.0560029	0.104975	1.65931	3.2109	0.568939	2.32775	1.25179	0.978914
S-adenosyl-L-homocysteine-nega	43304.1	49150.4	54071.3	93478.6	143509	92886.9	45087.3	66330.9	68479.2	121322	104530	131586	48841.9	109958	59965.8	119146	5390.24	29057.3	12929.8	13658.8	2.25131	1.22775	2.43942	0.545351	1.08356	0.503297	1.17076	0.29602	1.28654	-0.874743	0.115775	-0.990518	0.0344922	0.0717098	0.00554188	0.0409204	0.370791	0.0168684	1.46228	1.14442	2.25634	1.38806	0.430871	1.77292
S-adenosyl-L-homoCysteine-posi	62950.2	71902.9	55435.5	187974	249074	135132	58202.9	85626.5	67973.4	201632	136832	154872	63429.6	190727	70600.9	164445	8244.16	57020.7	13899.3	33443.8	3.0069	1.11306	2.59256	0.370168	0.862204	0.429328	1.58828	0.154532	1.37438	-1.43375	-0.213899	-1.21985	0.022809	0.176283	0.0208594	0.025487	0.301704	0.0364998	1.64189	0.75379	1.6807	1.59368	0.520419	1.43771
S-adenosyl-L-methioninamine	N/A	N/A	7346.97	9140.95	11600.6	8162.72	N/A	3992.15	6924.87	7294.58	10321	2399.12	7346.97	9634.75	5458.51	6671.57	4241.77	1771.34	3475.92	3997.52	1.31139	0.742961	0.90807	0.566544	0.692448	0.818175	0.391098	-0.428642	-0.139124	-0.81974	-0.530222	-0.289518	#DIV/0!	#DIV/0!	#DIV/0!	0.198663	0.085155	0.447603	#DIV/0!	#DIV/0!	#DIV/0!	0.701884	1.06979	0.349107
S-adenosyl-L-methionine	2.99547e+06	2.85831e+06	1.8788e+06	6.05388e+06	6.12344e+06	6.49886e+06	3.12581e+06	3.12511e+06	2.83823e+06	4.30684e+06	4.8601e+06	4.25171e+06	2.57753e+06	6.22539e+06	3.02972e+06	4.47288e+06	608986	239369	165835	336473	2.41526	1.17544	1.73534	0.486671	0.71849	0.677352	1.27218	0.233195	0.795217	-1.03898	-0.47696	-0.562022	0.00877564	0.110078	0.0129436	0.00264511	0.0126365	0.00607946	2.05672	0.958299	1.88795	2.57756	1.89837	2.21613
sarcosine	3.8457e+06	3.70413e+06	3.38195e+06	5.20348e+06	4.83146e+06	4.96461e+06	4.22043e+06	4.0451e+06	3.6143e+06	4.67006e+06	4.56303e+06	3.93535e+06	3.64393e+06	4.99985e+06	3.95994e+06	4.38948e+06	237664	188498	311908	396912	1.3721	1.08672	1.2046	0.792012	0.877923	0.902144	0.456391	0.119985	0.268556	-0.336405	-0.187834	-0.148571	0.00463375	0.00898896	0.00818712	0.0121689	0.0557817	0.00878967	2.33407	2.04629	2.08687	1.91475	1.25351	2.05603
SBP	1.31771e+06	792230	981149	1.24173e+06	1.51128e+06	1.55505e+06	308468	447218	521166	230035	320294	204435	1.03036e+06	1.43602e+06	425617	251588	266174	169680	107982	60862.1	1.3937	0.413075	0.244174	0.296387	0.175198	1.69172	0.478923	-1.27552	-2.03402	-1.75445	-2.51294	0.758495	0.119437	0.0491135	0.0241744	0.00076405	0.00338101	0.0695292	0.92286	1.3088	1.61664	3.11688	2.47095	1.15783
serine	8.16135e+06	7.75493e+06	6.38705e+06	1.24732e+07	1.01673e+07	1.05021e+07	9.3764e+06	8.18028e+06	6.40816e+06	1.00434e+07	9.54242e+06	8.549e+06	7.43445e+06	1.10475e+07	7.98828e+06	9.37829e+06	929555	1.24597e+06	1.49341e+06	760622	1.48599	1.0745	1.26146	0.723083	0.848903	0.851784	0.571427	0.103659	0.335099	-0.467767	-0.236328	-0.23144	0.0133726	0.127475	0.00166405	0.0186803	0.0453261	0.0411815	1.87378	0.894576	2.77883	1.72862	1.34365	1.3853
shikimate	169621	226613	221028	414188	288578	283539	324791	299302	275692	302986	346626	263362	205754	328769	299928	304325	31416.3	74018.7	24555.2	41648.2	1.59787	1.4577	1.47907	0.912278	0.92565	0.985554	0.676151	0.543697	0.56469	-0.132455	-0.111461	-0.0209933	0.0901352	0.04655	0.0369191	0.223651	0.333385	0.428895	1.04511	1.33208	1.43275	0.650429	0.477054	0.367649
shikimate-3-phosphate	N/A	N/A	N/A	N/A	N/A	N/A	N/A	N/A	N/A	N/A	N/A	N/A	#DIV/0!	0	0	0	0	0	0	0	#DIV/0!	#DIV/0!	#DIV/0!										#DIV/0!	#DIV/0!	#DIV/0!	#DIV/0!	#DIV/0!	#DIV/0!	#DIV/0!	#DIV/0!	#DIV/0!	#DIV/0!	#DIV/0!	#DIV/0!
S-methyl-5-thioadenosine	1.18671e+06	N/A	1.39747e+06	N/A	3.51493e+06	N/A	1.21618e+06	N/A	N/A	N/A	3.36861e+06	N/A	1.29209e+06	3.51493e+06	1.21618e+06	3.36861e+06	753395	2.02935e+06	702160	1.94487e+06	2.72035	0.941249	2.6071	0.346003	0.95837	0.361033	1.44379	-0.0873523	1.38245	-1.53114	-0.0613452	-1.4698	#DIV/0!	#DIV/0!	#DIV/0!	#DIV/0!	#DIV/0!	#DIV/0!	#DIV/0!	#DIV/0!	#DIV/0!	#DIV/0!	#DIV/0!	#DIV/0!
sn-glycerol-3-phosphate	4.51766e+06	4.2844e+06	4.23183e+06	8.51434e+06	8.72062e+06	8.71978e+06	4.71715e+06	5.46632e+06	4.81621e+06	5.91159e+06	5.87608e+06	5.85328e+06	4.34463e+06	8.65158e+06	4.99989e+06	5.88032e+06	152138	118852	406963	29383.5	1.99133	1.15082	1.35347	0.577917	0.679682	0.850276	0.99373	0.202663	0.436661	-0.791066	-0.557069	-0.233998	0.000653436	0.0744483	0.00107733	0.00150883	0.000464139	0.0333853	3.1848	1.12815	2.96765	2.82136	3.33335	1.47644
sorbitol	334554	318896	368028	590223	575780	509393	435213	407256	392791	541663	633917	403301	340493	558465	411753	526293	25098.1	43106.7	21565.3	116074	1.64017	1.20929	1.54568	0.737295	0.942393	0.782365	0.713843	0.274157	0.628243	-0.439687	-0.0856	-0.354087	0.0147607	0.046919	0.0750482	0.00552558	0.286272	0.104225	1.83089	1.32865	1.12466	2.25762	0.543221	0.982028
spermidine	1.07854e+07	1.15305e+07	1.16e+07	1.1748e+07	1.10971e+07	1.06105e+07	1.17542e+07	1.29108e+07	1.13639e+07	1.26062e+07	1.13985e+07	1.23413e+07	1.13053e+07	1.11518e+07	1.20096e+07	1.21153e+07	451629	570744	804473	634778	0.986426	1.0623	1.07165	1.07692	1.0864	0.991275	-0.0197173	0.0871916	0.0998346	0.106909	0.119552	-0.012643	0.408156	0.141786	0.143975	0.121764	0.0732629	0.454045	0.389174	0.848365	0.841713	0.914481	1.13512	0.342901
spermine	1.33227e+06	1.4753e+06	1.51641e+06	1.08461e+06	1.22811e+06	1.35417e+06	1.56686e+06	1.33722e+06	1.31811e+06	1.61176e+06	1.29248e+06	1.49579e+06	1.44133e+06	1.2223e+06	1.40739e+06	1.46668e+06	96656.3	134875	138429	161623	0.848035	0.976457	1.01759	1.15144	1.19994	0.95958	-0.237805	-0.0343717	0.0251533	0.203433	0.262958	-0.059525	0.00819784	0.412741	0.434391	0.176652	0.114939	0.227857	2.0863	0.384322	0.362119	0.752882	0.939533	0.642338
S-ribosyl-L-homocysteine-nega	9000.74	4915.68	8999.84	9009.23	5130.24	11293.8	10649.2	15101.1	5656.18	9008.98	5715.13	13925	7638.76	8477.75	10468.8	9549.69	2358.25	3115.95	4725.02	4131.55	1.10983	1.37049	1.25016	1.23486	1.12644	1.09625	0.150344	0.45469	0.322117	0.304346	0.171773	0.132573	0.184635	0.27403	0.168326	0.35098	0.155589	0.436905	0.733686	0.562202	0.773849	0.454718	0.808021	0.359613
S-ribosyl-L-homocysteine-posi	302201	317752	959498	1.02973e+06	1.28948e+06	849975	363925	577593	1.29821e+06	749974	1.66415e+06	443739	526484	1.05639e+06	746576	952622	375082	220963	489529	634942	2.00651	1.41804	1.8094	0.706721	0.901767	0.783707	1.00469	0.5039	0.855514	-0.500787	-0.149173	-0.351614	0.123478	0.0581072	0.255556	0.249907	0.35491	0.375667	0.90841	1.23577	0.592515	0.602222	0.449881	0.425197
succinate	557040	475503	492503	893876	796745	860794	827256	762771	780334	1.08875e+06	983281	940995	508349	850472	790120	1.00434e+06	43016.2	49381.7	33337.7	76097.7	1.67301	1.55429	1.9757	0.929038	1.18093	0.786703	0.742445	0.636254	0.982362	-0.106191	0.239917	-0.346108	0.000815855	0.000210277	0.00123894	0.0241928	0.0265082	0.00908581	3.08839	3.67721	2.90695	1.61631	1.57662	2.04164
succinyl-CoA-posi	10643.9	6554.79	4097.09	N/A	N/A	5736.2	N/A	N/A	N/A	N/A	N/A	N/A	7098.58	5736.2	#DIV/0!	#DIV/0!	3307.09	3311.8	0	0	0.808077	#DIV/0!	#DIV/0!	#DIV/0!	#DIV/0!	#DIV/0!	-0.307435	#DIV/0!	#DIV/0!	#DIV/0!	#DIV/0!	#DIV/0!	#DIV/0!	#DIV/0!	#DIV/0!	#DIV/0!	#DIV/0!	#DIV/0!	#DIV/0!	#DIV/0!	#DIV/0!	#DIV/0!	#DIV/0!	#DIV/0!
taurine	1.13675e+07	1.1513e+07	9.09464e+06	1.68538e+07	1.61481e+07	1.66528e+07	9.11515e+06	1.07797e+07	8.578e+06	1.33331e+07	1.18358e+07	1.46903e+07	1.06584e+07	1.65516e+07	9.49096e+06	1.32864e+07	1.3562e+06	363624	1.14796e+06	1.42782e+06	1.55292	0.890468	1.24657	0.573417	0.802727	0.714337	0.634979	-0.167364	0.31796	-0.802343	-0.317019	-0.485323	0.0105064	0.082983	0.116824	0.00712008	0.0209497	0.0618047	1.97855	1.08101	0.93247	2.14752	1.67882	1.20898
Taurodeoxycholic acid	67691.5	76326.4	49160	86865.6	74533.8	77834.9	60628	73737.7	75443.8	74530.9	95927.1	61443.9	64392.6	79744.7	69936.5	77300.6	13880.4	6383.87	8106.37	17407.6	1.23841	1.08609	1.20046	0.877004	0.969351	0.904734	0.308493	0.119149	0.263585	-0.189344	-0.0449088	-0.144435	0.11509	0.324387	0.0365735	0.177741	0.428586	0.285215	0.938961	0.488936	1.43683	0.750212	0.367962	0.544828
thiamine	2.59955e+07	2.03341e+07	2.17498e+07	25631.7	3.92784e+07	3.4673e+07	3.61998e+07	2.50822e+07	2.59472e+07	2.33981e+07	2.85601e+07	3.34109e+07	2.26931e+07	2.4659e+07	2.90764e+07	28456347	2.94624e+06	2.14571e+07	6.18419e+06	5.00722e+06	1.08663	1.28129	1.25396	1.17914	1.15399	1.02179	0.119861	0.357593	0.326495	0.237732	0.206634	0.0310981	0.450859	0.0397909	0.155906	0.403947	0.372258	0.464722	0.345959	1.40022	0.807138	0.393675	0.429156	0.332807
Thiamine pyrophosphate	4106.05	8188.89	N/A	10649.1	11469.9	8980.97	12296.4	7364.13	4074.76	4912.88	5742.79	N/A	6147.47	10366.7	7911.75	5327.84	4094.45	1268.3	4138.06	3103.89	1.68633	1.28699	0.866672	0.763191	0.51394	1.48498	0.753887	0.364004	-0.206442	-0.389883	-0.960329	0.570446	0.102045	0.281946	0.351416	0.178179	0.000251364	0.181195	0.991206	0.549834	0.454178	0.749144	3.5997	0.741855
thiamine-phosphate	8123.56	N/A	N/A	13375.3	5850.81	19458.8	4098.8	5825.14	N/A	30310.8	7967.14	4094.23	8123.56	12895	4961.97	14124	4690.14	6816.71	2992.01	14151.2	1.58736	0.610813	1.73865	0.384799	1.09531	0.351314	0.666626	-0.711198	0.79797	-1.37782	0.131344	-1.50917	#DIV/0!	#DIV/0!	#DIV/0!	0.249119	0.45365	0.224046	#DIV/0!	#DIV/0!	#DIV/0!	0.603593	0.343279	0.649663
threonine	6.93019e+06	6.21701e+06	4.91686e+06	8.54711e+06	7.5717e+06	8.40055e+06	9.06136e+06	7.1435e+06	5.6446e+06	8.12968e+06	6.80261e+06	7.89122e+06	6.02135e+06	8.17312e+06	7.28315e+06	7.60784e+06	1.02082e+06	525978	1.71266e+06	707466	1.35736	1.20955	1.26348	0.89111	0.930836	0.957322	0.440799	0.274475	0.337399	-0.166324	-0.103401	-0.0629235	0.0424285	0.0512567	0.0785651	0.228235	0.0164954	0.385507	1.37234	1.29025	1.10477	0.641618	1.78264	0.413968
thymidine	2346.59	N/A	N/A	N/A	N/A	2396.91	5696.03	N/A	9635.34	9735.24	N/A	N/A	2346.59	2396.91	7665.68	9735.24	1354.81	1383.85	4844.28	5620.64	1.02144	3.26673	4.14867	3.19816	4.06159	0.787416	0.0306051	1.70785	2.05265	1.67724	2.02204	-0.344802	#DIV/0!	#DIV/0!	#DIV/0!	#DIV/0!	#DIV/0!	#DIV/0!	#DIV/0!	#DIV/0!	#DIV/0!	#DIV/0!	#DIV/0!	#DIV/0!
thymine	28386.9	N/A	N/A	30923.6	N/A	29361.5	30752.8	14920.8	26859.4	N/A	10627	8704.9	28386.9	30142.6	24177.7	9665.95	16389.2	17420.3	8249.69	5662.79	1.06185	0.85172	0.340508	0.802111	0.320674	2.50133	0.0865781	-0.231548	-1.55424	-0.318126	-1.64082	1.32269	#DIV/0!	#DIV/0!	#DIV/0!	0.228308	#DIV/0!	0.176074	#DIV/0!	#DIV/0!	#DIV/0!	0.641479	#DIV/0!	0.754304
trans, trans-farnesyl diphosphate	N/A	4497.98	4911.26	24609.5	20288.8	9011.84	4575.92	7346.49	21299.9	17167.6	13128.4	4265.41	4704.62	17970.1	11074.1	11520.5	2724.06	8053.23	8963.48	6599.67	3.81966	2.35388	2.44876	0.616253	0.641093	0.961254	1.93345	1.23504	1.29205	-0.698406	-0.641395	-0.057011	0.169127	0.195222	0.273776	0.27741	0.00857069	0.482395	0.771786	0.709472	0.562605	0.556878	2.06698	0.316597
trehalose-6-Phosphate	7469.22	6546.32	9104.35	6652.29	11661.5	10653.1	6469.74	9836.51	13018.8	5822.39	33596.1	5637.97	7706.63	9655.61	9775	15018.8	1295.44	2649.37	3274.95	16088.7	1.2529	1.26839	1.94882	1.01237	1.55545	0.65085	0.325267	0.342997	0.962601	0.01773	0.637333	-0.619603	0.187811	0.156205	0.268214	0.465458	0.293716	0.317531	0.726279	0.806304	0.571518	0.33212	0.532073	0.498213
trehalose-sucrose	50519.1	54083.2	43326.9	34190.3	48089.9	27182.3	13247.4	21999.1	19713	31232	30343.4	20356	49309.8	36487.5	18319.8	27310.5	5479.18	10641.4	4539.15	6039.11	0.739965	0.371525	0.553855	0.502085	0.748489	0.670798	-0.434472	-1.42847	-0.852419	-0.993996	-0.417947	-0.576049	0.0320881	0.00805008	0.00193952	0.0410264	0.0869887	0.107485	1.49366	2.0942	2.71231	1.38694	1.06054	0.968652
tryptophan	2.61669e+06	2.38656e+06	1.822e+06	4.67647e+06	3.60227e+06	3.66039e+06	3.61633e+06	2.67247e+06	2.33009e+06	3.64038e+06	3.30133e+06	3.36039e+06	2.27508e+06	3.97971e+06	2.87296e+06	3.43403e+06	408905	604112	666152	181124	1.74926	1.2628	1.50941	0.721902	0.862885	0.836615	0.806747	0.336622	0.593987	-0.470124	-0.21276	-0.257365	0.0106365	0.0525705	0.0132231	0.00558312	0.0780035	0.0975308	1.9732	1.27926	1.87867	2.25312	1.10789	1.01086
tyrosine	4.23529e+06	3.89514e+06	2.81894e+06	6.35955e+06	4.96258e+06	6.21725e+06	5.57713e+06	4.71331e+06	3.19849e+06	5.518e+06	4.60319e+06	5.16977e+06	3.64979e+06	5.84646e+06	4.49631e+06	5.09699e+06	739365	768763	1.20408e+06	461729	1.60186	1.23194	1.39652	0.769065	0.871808	0.88215	0.67975	0.300928	0.481832	-0.378822	-0.197918	-0.180904	0.041303	0.0465644	0.047547	0.126249	0.0333482	0.236637	1.38402	1.33195	1.32288	0.898773	1.47693	0.625917
UDP-D-glucose	4.5654e+06	3.97912e+06	3.70871e+06	7.0106e+06	5.86977e+06	6.08066e+06	3.28058e+06	4.44079e+06	3.08951e+06	7.00437e+06	4.84847e+06	5.86901e+06	4.08441e+06	6.32034e+06	3.60363e+06	5.90728e+06	437945	607009	731268	1.07846e+06	1.54743	0.882288	1.4463	0.570163	0.934646	0.610031	0.629875	-0.180679	0.532367	-0.810554	-0.0975084	-0.713045	0.00299837	0.222253	0.031852	0.0285258	0.157034	0.0723045	2.52312	0.653153	1.49686	1.54476	0.804007	1.14083
UDP-D-glucuronate	113900	56549.1	97500.3	79488.6	94987.4	95032.6	28671.3	31131.3	11546.5	50801.5	56589.5	38502.7	89316.4	89836.2	23783	48631.2	29538.2	8961.31	10668.3	9236.62	1.00582	0.266278	0.544482	0.264737	0.541332	0.489048	0.00837184	-1.90899	-0.877043	-1.91737	-0.885414	-1.03195	0.491284	0.0411449	0.0921165	0.010021	0.0185222	0.00163895	0.308667	1.38568	1.03566	1.99909	1.73231	2.78543
UDP-N-acetyl-glucosamine	1.03214e+06	851978	914510	1.31556e+06	1.51828e+06	1.44386e+06	667890	931372	776451	1.82101e+06	1.60631e+06	1.51735e+06	932876	1.4259e+06	791904	1.64822e+06	91474.3	102547	132419	156108	1.5285	0.848885	1.76682	0.555373	1.15592	0.480459	0.612113	-0.236359	0.821154	-0.848472	0.209041	-1.05751	0.0239679	0.192902	0.00315902	0.000728354	0.128516	0.0145985	1.62037	0.714663	2.50045	3.13766	0.891043	1.83569
UDP-nega	985447	681182	1.00025e+06	1.37076e+06	1.59224e+06	1.54752e+06	636460	930552	722015	2.23625e+06	1.77052e+06	1.39732e+06	888959	1.50351e+06	763009	1.80137e+06	180092	117117	151271	420312	1.69131	0.858317	2.02638	0.507486	1.19811	0.423573	0.758144	-0.220417	1.0189	-0.978561	0.260758	-1.23932	0.0292168	0.286655	0.0367034	0.00203551	0.212214	0.0338217	1.53437	0.542641	1.43529	2.69133	0.673225	1.4708
UMP	217923	185629	310381	277960	515340	351873	174542	199087	327477	405292	802783	310801	237978	381724	233702	506292	64748.7	121473	82133.6	261079	1.60403	0.982035	2.12748	0.612228	1.32633	0.461596	0.681705	-0.0261543	1.08914	-0.70786	0.407438	-1.1153	0.131355	0.423708	0.139725	0.115765	0.159748	0.134854	0.881554	0.372933	0.854727	0.936424	0.796565	0.870135
uracil	64515.3	77301.7	88564.9	142275	138530	142548	65091.7	65175.1	56349.3	94064.9	89262.4	77822.6	76794	141118	62205.4	87050	12032.9	2245.09	5071.66	8344.1	1.83762	0.81003	1.13355	0.440804	0.61686	0.714594	0.877836	-0.303953	0.180851	-1.18179	-0.696985	-0.484804	0.00587727	0.13302	0.235968	0.00115972	0.00480267	0.0038678	2.23082	0.876082	0.627146	2.93565	2.31852	2.41254
Urea	2.55334e+06	2.59573e+06	2.27362e+06	2.95096e+06	2.66437e+06	2.77373e+06	2.63769e+06	2.5551e+06	2.66102e+06	3.02131e+06	2.5573e+06	2.60906e+06	2.47423e+06	2.79635e+06	2.61794e+06	2.72923e+06	175020	144628	55656.5	254275	1.13019	1.05808	1.10306	0.936196	0.975995	0.959222	0.176566	0.0814487	0.141511	-0.0951169	-0.0350542	-0.0600627	0.0658736	0.187741	0.117315	0.0590381	0.221365	0.251039	1.18129	0.72644	0.930647	1.22887	0.65489	0.600259
Uric acid	628126	660274	687479	808203	698001	717634	895006	745258	582736	691249	642644	714541	658626	741279	741000	682811	29710.6	58783.2	156179	36683.9	1.12549	1.12507	1.03672	0.999623	0.921125	1.08522	0.170558	0.170013	0.052027	-0.000544433	-0.118531	0.117986	0.116074	0.261436	0.204613	0.498552	0.108787	0.308738	0.935265	0.582635	0.689067	0.30229	0.963424	0.510409
uridine	144963	123899	161244	280324	312072	258795	242479	181918	175260	216783	286834	227829	143369	283730	199885	243815	18723.6	26801.6	37036.9	37662.2	1.97902	1.39421	1.70062	0.704491	0.859321	0.819823	0.98479	0.479443	0.766059	-0.505346	-0.218731	-0.286615	0.0166565	0.0719085	0.0424113	0.0439495	0.0394391	0.183306	1.77842	1.14322	1.37252	1.35705	1.40407	0.736824
UTP-nega	4.21556e+06	2.98612e+06	3.22931e+06	3.61921e+06	4.35875e+06	3.50268e+06	2.02297e+06	2.25907e+06	1.7442e+06	3.6923e+06	4.31303e+06	3.06605e+06	3.477e+06	3.82688e+06	2.00875e+06	3.69046e+06	651069	464284	257727	623492	1.10063	0.577725	1.06139	0.524905	0.964352	0.544308	0.138328	-0.791545	0.0859597	-0.929873	-0.0523678	-0.877505	0.300828	0.036981	0.371233	0.00329648	0.234549	0.00772084	0.521682	1.43202	0.430353	2.48195	0.629766	2.11234
valine	942578	886369	575333	1.39108e+06	1.10987e+06	1.23948e+06	1.26545e+06	1.07252e+06	659901	1.26254e+06	982579	1.16218e+06	801427	1.24681e+06	999291	1.13576e+06	197809	140750	309346	141835	1.55574	1.24689	1.41718	0.801477	0.910935	0.87984	0.637601	0.318334	0.503021	-0.319268	-0.13458	-0.184688	0.036393	0.0516217	0.0712284	0.139255	0.0111631	0.268379	1.43898	1.28717	1.14735	0.85619	1.95222	0.571251
xanthine	3.19461e+06	2.9739e+06	3.12136e+06	4.81311e+06	4.58994e+06	4.415e+06	3.72215e+06	3.3691e+06	3.60722e+06	4.15492e+06	4.45316e+06	3.50457e+06	3.09662e+06	4.60601e+06	3.56616e+06	4.03755e+06	112416	199543	180076	485067	1.48743	1.15163	1.30386	0.774239	0.876582	0.883248	0.572822	0.203674	0.382784	-0.369148	-0.190038	-0.17911	0.00253475	0.00342601	0.0484977	0.00673793	0.0649969	0.151603	2.59606	2.46521	1.31428	2.17147	1.18711	0.819293
xanthosine	952709	753287	988581	1.50112e+06	1.51438e+06	1.38322e+06	1.18371e+06	1.00528e+06	984138	1.44473e+06	1.28207e+06	1.06571e+06	898192	1.46624e+06	1.05771e+06	1.26417e+06	126767	72204	109632	190140	1.63243	1.1776	1.40746	0.721377	0.862187	0.836682	0.707022	0.235847	0.493095	-0.471175	-0.213927	-0.257248	0.0166227	0.0959227	0.0636693	0.00899203	0.0596878	0.0404743	1.7793	1.01808	1.19607	2.04614	1.22411	1.39282
xanthosine-5-phosphate	10649.3	9828.35	4094.51	19662.6	21298.2	18043.9	7370.39	13926.6	9821.69	13945	15582.5	19663.8	8190.72	19668.2	10372.9	16397.1	3571.09	1627.15	3312.66	2945.14	2.40128	1.26642	2.00191	0.527393	0.833683	0.632606	1.26381	0.340755	1.00138	-0.92305	-0.262429	-0.660622	0.00753283	0.25673	0.0800335	0.0128307	0.156422	0.0634704	2.12304	0.590524	1.09673	1.89175	0.805704	1.19743
Xanthurenic acid	288065	198558	171375	277761	205118	271349	253333	258275	247867	260585	210076	275567	219333	251409	253158	248743	61055.9	40217.5	5206.3	34313.8	1.14625	1.15422	1.13409	1.00696	0.989393	1.01775	0.196918	0.20692	0.181533	0.0100017	-0.0153848	0.0253865	0.224184	0.215787	0.264971	0.475972	0.374273	0.431788	0.649395	0.665974	0.576802	0.322418	0.426812	0.36473
