# Supplementary material for: Epstein-Barr virus latent membrane protein 1 subverts IMPDH pathways to drive B-cell oncometabolism
Source: PLoS Pathog. 2025 May 14;21(5):e1013092. doi: 10.1371/journal.ppat.1013092 (PMC12169587; doi:10.1371/journal.ppat.1013092)
Supplement: S2 Table — Comparison of significantly (p < 0.05) changed metabolites found in Akata and Daudi Burkitt lymphoma cells selectively expressing LMP1. Relative fold change of metabolites from LMP1 + vs LMP1- cells are shown. (XLSX) [file ppat.1013092.s002.xlsx]

## Sheet: Sheet1
Table 2: Significantly changed metabolites shared between Akata and Daudi Burkitt cells expressing LMP1 vs uninduced cells
Common Significant Metabolites	fc Akata +LMP1 / - LMP1	fc Daudi +LMP1 / - LMP1
acetyl-CoA-posi	1.56751	0.444518
Acetyllysine	1.55766	1.46249
arginine	1.63233	1.52452
asparagine	2.24663	1.56063
betaine aldehyde	0.723374	1.37326
carnitine	0.707635	1.37621
CDP-ethanolamine	1.81362	2.19368
cholesteryl sulfate	1.53655	1.46575
Citraconic acid	1.32226	0.76891
citrate	2.87746	0.813337
citrate-isocitrate	3.13218	0.839144
creatine	0.852504	1.27042
cysteine	1.92375	1.65331
deoxyinosine	4.00084	2.12298
glutamate	1.41968	1.74998
glutamine	4.56646	1.61605
glutathione disulfide-nega	1.51283	1.86151
glycerol 3-phosphate	1.60577	1.81132
Glycerophosphocholine	1.93665	1.31223
histidine	2.01674	1.60717
hydroxyproline	1.90919	1.58379
Kynurenic acid	1.28231	1.2317
myo-inositol	0.504122	1.69443
N6-Acetyl-L-lysine	1.72227	1.52102
N-acetyl-L-alanine	0.856531	1.29185
Ng,NG-dimethyl-L-arginine	1.41439	1.71079
phenylalanine	1.84064	1.83602
Phenylpropiolic acid	4.90644	1.40257
purine	1.63667	1.79285
putrescine	2.00036	2.39216
ribose-phosphate	2.07985	1.23295
serine	3.53254	1.48599
sn-glycerol-3-phosphate	1.6013	1.99133
taurine	0.676093	1.55292
threonine	2.64524	1.35736
tryptophan	1.68235	1.74926
tyrosine	1.50142	1.60186
UDP-N-acetyl-glucosamine	1.63373	1.5285
uracil	0.698241	1.83762
valine	1.82814	1.55574
xanthosine-5-phosphate	2.91382	2.40128
