# Supplementary material for: Epstein-Barr virus latent membrane protein 1 subverts IMPDH pathways to drive B-cell oncometabolism
Source: PLoS Pathog. 2025 May 14;21(5):e1013092. doi: 10.1371/journal.ppat.1013092 (PMC12169587; doi:10.1371/journal.ppat.1013092)
Supplement: S3 Table — Peak area intensities derived from Daudi Burkitt lymphoma cells selectively expressing LMP1 and treated with indicated small molecule inhibitors: PKC inhibitor (PKCi) staurosporine (100nM), JNK inhibitor (JNKi) SP600125 (10 μM), ERK inhibitor (ERKi) SCH772984 (10 μM), p38 inhibitor (p38i) adezmapimod (10 μM) or IKKβ inhibitor (IKKβi) IKK-2 VII (1 μM). (XLSX) [file ppat.1013092.s003.xlsx]

## Sheet: Analysis
Sample Name	DMSO-1	DMSO-2	DMSO-3	DMSO-4	PKCi-1	PKCi-2	PKCi-3	PKCi-4	JNKi-1	JNKi-2	JNKi-3	JNKi-4	ERKi-1	ERKi-2	ERKi-3	ERKi-4	p38i-1	p38i-2	p38i-3	p38i-4	IKKbi-1	IKKbi-2	IKKbi-3	IKKbi-4	DMSO avg	PKCi avg	jnki avg	erki avg	p38i avg	ikkbi avg	fcDMSOvPKCi	fcDMSOvJNKi	fcDMSOvERKi	fcDMSOvp38i	fcDMSOvIKKBi	p DMSOvsPKCi	pDMSOvsJNKi	pDMSOvsERKi	pDMSOvsP38i	pDMSOvsIKK2i	log2fcDvsPKCi	log2fcDvsJNKi	log2fcDvsERKi	log2fcDvsp38i.	log2fcDvsIKK2i	neglogDvsPKCi	neglogDvsJNKi	neglogDvsERKi	neglogDvsp38i
1,3-diphopshateglycerate	1.67676e+06	2.70844e+06	5.75919e+06	5.08933e+06	728660	461781	717815	581426	7.74104e+06	4.18398e+06	6.2021e+06	8.2458e+06	4.48782e+06	6.7178e+06	4.62976e+06	7.68713e+06	5.59835e+06	8.12635e+06	2.50764e+06	7.37622e+06	2.82276e+06	4.6168e+06	5.10264e+06	4.89483e+06	3.80843e+06	622420	6.59323e+06	5.88063e+06	5.90214e+06	4.35926e+06	6.11875	0.577628	0.647623	0.645263	0.873643	0.0226014	0.054062	0.0795732	0.174718	0.210505	2.61324	-0.791788	-0.626773	-0.632041	-0.194884	1.64586	1.26711	1.09923	0.757662
1-Methyladenosine	6031.76	3355.7	N/A	N/A	10674.9	4169.14	N/A	3819.47	N/A	N/A	N/A	8382.78	2433.83	3161.35	5525.92	3854.41	N/A	N/A	4164.53	N/A	2338.21	3516.64	3114.77	N/A	4693.73	6221.16	8382.78	3743.88	4164.53	2989.87	0.754477	0.559925	1.25371	1.12707	1.56987	0.194795	#DIV/0!	0.232823	#DIV/0!	0.263862	-0.40645	-0.836694	0.326201	0.17258	0.65065	0.710423	#DIV/0!	0.632975	#DIV/0!
1-Methyl-Histidine	3.73578e+06	3.97854e+06	8.09365e+06	6.1396e+06	9.62241e+06	8.66254e+06	9.29188e+06	9.62043e+06	4.96547e+06	5.72557e+06	4.92746e+06	5.56211e+06	9.58598e+06	6.06667e+06	6.02971e+06	6.53967e+06	6.31192e+06	4.22094e+06	5.09662e+06	6.87077e+06	4.77279e+06	5.40175e+06	5.48184e+06	6.12988e+06	5.48689e+06	9.29931e+06	5.29515e+06	7.05551e+06	5.62506e+06	5.44656e+06	0.590032	1.03621	0.777675	0.975436	1.0074	0.015878	0.436906	0.207496	0.456341	0.483701	-0.761135	0.0513172	-0.362761	-0.0358803	0.0106428	1.7992	0.359612	0.68299	0.34071
2,3-dihydroxybenzoic acid	866201	711437	1.24932e+06	503961	451058	909883	1.95396e+06	2.00911e+06	1.94093e+06	1.34067e+06	894605	840439	512248	731071	1.42712e+06	1.04358e+06	1.01165e+06	1.11369e+06	718860	803850	929419	1.86634e+06	1.7599e+06	2.51629e+06	832730	1.331e+06	1.25416e+06	928504	912014	1.76799e+06	0.625641	0.663973	0.896852	0.913068	0.471005	0.153752	0.12733	0.320422	0.365443	0.0570514	-0.676594	-0.590802	-0.157059	-0.131206	-1.08619	0.813179	0.895071	0.494277	0.43718
2,3-Diphosphoglyceric acid	1.80908e+06	2.41295e+06	5.14611e+06	4.35533e+06	337407	489424	469388	480827	7.68068e+06	3.82787e+06	6.0666e+06	7.87556e+06	6.65082e+06	2.7859e+06	3.78135e+06	7.22261e+06	5.36641e+06	7.23782e+06	2.0661e+06	6.34296e+06	2.75791e+06	4.89513e+06	4.82355e+06	4.29551e+06	3.43087e+06	444261	6.36268e+06	5.11017e+06	5.25332e+06	4.19303e+06	7.72263	0.539218	0.67138	0.653085	0.818232	0.0150509	0.0404147	0.153255	0.185234	0.158233	2.94909	-0.89106	-0.574798	-0.614657	-0.289418	1.82244	1.39346	0.814587	0.732278
2-Aminooctanoic acid	256024	252724	373952	433571	607968	602508	820180	689789	417212	403826	362821	280944	312633	300798	217542	271999	352736	318182	309142	272675	335376	416601	367533	389240	329068	680111	366201	275743	313184	377188	0.483844	0.898599	1.19338	1.05072	0.872424	0.00142459	0.326349	0.223319	0.403658	0.188223	-1.04739	-0.154251	0.255059	0.0713743	-0.196898	2.84631	0.486318	0.651074	0.393986
2-dehydro-D-gluconate	110575	91936.6	186093	162014	160670	130978	190087	137271	192679	140966	182843	178408	105619	161667	136677	116868	96547.3	108781	143412	118159	101006	103536	137863	111803	137655	154751	173724	130208	116725	113552	0.889521	0.792377	1.05719	1.17931	1.21226	0.195063	0.0750721	0.402419	0.120468	0.104784	-0.168899	-0.335742	0.0802387	0.237945	0.277701	0.709824	1.12452	0.395322	0.91913
2-deoxyglucose-6-phosphate	67535.9	28190.9	78272.6	N/A	46723.1	14103.4	52328.5	54842.8	N/A	54126.5	127286	74600.4	83004.1	46071	55579.8	115377	99437.3	58964.8	55022.2	97495.1	130758	17726.6	70655.8	19651.2	57999.8	41999.4	85337.7	75007.9	77729.8	59697.9	1.38097	0.679651	0.773249	0.746172	0.971555	0.0137383	0.0950796	0.406137	0.272622	0.298072	0.465679	-0.557135	-0.370994	-0.422421	-0.0416331	1.86207	1.02191	0.391327	0.564439
2-Hydroxy-2-methylbutanedioic acid	32829.4	47711.8	116051	98263.6	44010.3	33103	64604.1	54117.1	73799.8	110313	115132	81023.9	93511.6	87088.9	124366	74326.1	102831	114894	110195	95082.1	112614	107965	99804.9	104672	73713.9	48958.6	95067.3	94823.3	105751	106264	1.50564	0.775386	0.777382	0.697054	0.693686	0.091865	0.165125	0.167986	0.113286	0.121709	0.590373	-0.367013	-0.363305	-0.520657	-0.527645	1.03685	0.782187	0.774728	0.945826
2-hydroxygluterate	5.95085e+06	5.71336e+06	1.16632e+07	9.65463e+06	7.82028e+06	6.18898e+06	7.21096e+06	7.59072e+06	1.10562e+07	1.08734e+07	9.59894e+06	1.025e+07	7.7147e+06	9.10614e+06	7.52511e+06	8.29045e+06	6.22897e+06	7.34535e+06	5.97432e+06	7.86035e+06	6.1378e+06	5.4653e+06	5.96929e+06	5.83433e+06	8.24552e+06	7.20273e+06	1.04446e+07	8.1591e+06	6.85225e+06	5.85168e+06	1.14478	0.78945	1.01059	1.20333	1.40909	0.254929	0.152141	0.481023	0.223438	0.0951886	0.195066	-0.34108	0.0152002	0.267033	0.494759	0.59358	0.817754	0.317834	0.650843
2-Isopropylmalic acid	874876	509735	787738	580199	472747	908229	742087	775037	889020	594856	646318	705497	569520	731984	490593	676764	701753	500031	485819	713404	592525	515805	839543	590574	688137	724525	708923	617215	600252	634612	0.949777	0.97068	1.11491	1.14641	1.08434	0.42303	0.373443	0.318378	0.211352	0.268411	-0.0743398	-0.042933	0.156922	0.197128	0.116822	0.373628	0.427776	0.497056	0.674994
2-ketohaxanoic acid	172367	122032	287432	200556	200892	160436	153823	125916	174192	168708	208691	155309	149705	134337	177007	106339	170609	143308	165692	116459	86167.3	117715	144521	141124	195597	160267	176725	141847	149017	122382	1.22044	1.10679	1.37893	1.31258	1.59825	0.228825	0.270185	0.0810765	0.130713	0.0423051	0.287407	0.146378	0.463546	0.392405	0.676491	0.640497	0.568338	1.0911	0.883681
2-keto-isovalerate	3.73053e+06	2.82569e+06	5.63693e+06	4.44179e+06	4.65529e+06	4.6604e+06	4.34932e+06	4.91045e+06	4.45516e+06	4.32096e+06	4.36279e+06	4.45517e+06	3.27179e+06	3.72281e+06	3.07845e+06	3.40722e+06	3.28186e+06	3.22373e+06	3.7828e+06	3.34029e+06	5.59832e+06	4.74003e+06	4.67978e+06	4.65069e+06	4.15873e+06	4.64386e+06	4.39852e+06	3.37007e+06	3.40717e+06	4.9172e+06	0.895534	0.945485	1.23402	1.22058	0.845752	0.256478	0.355481	0.175423	0.107268	0.177746	-0.159181	-0.0808736	0.303367	0.287571	-0.241694	0.590951	0.449184	0.755912	0.969529
2-oxo-4-methylthiobutanoate	40779.6	22906	49343.3	33462.7	29758.1	29066	19610.1	19742.6	50668.5	43964.6	55344	44835.5	51358.3	25643.7	32512.5	26720.8	21171.4	31715.8	33674.7	47995.5	20413	32406.6	87589.5	75036	36622.9	24544.2	48703.1	34058.8	33639.3	53861.3	1.49212	0.751963	1.07529	1.08869	0.679949	0.0994096	0.0162755	0.3473	0.375489	0.159392	0.577365	-0.411267	0.10472	0.122598	-0.556501	1.00257	1.78847	0.459295	0.425403
2-oxoadipate	305082	401653	360393	437628	383007	207172	516155	567631	555754	414115	416176	530177	421732	415539	475525	461478	439353	553892	492524	496087	423173	644374	670633	717570	376189	418491	479056	443568	495464	613938	0.898917	0.785272	0.848097	0.759266	0.612748	0.317944	0.0709305	0.0479691	0.00524145	0.00553419	-0.153741	-0.348736	-0.237699	-0.397323	-0.706634	0.497649	1.14917	1.31904	2.28055
2-oxobutanoate	189875	306643	495013	418042	555993	431929	431985	391244	291245	366742	425340	321341	429723	280865	402904	387495	530301	346557	468074	344521	393469	350309	493125	363217	352393	452788	351167	375247	422363	400030	0.778275	1.00349	0.939097	0.834337	0.880917	0.189489	0.490685	0.38867	0.253471	0.227806	-0.361649	0.00502896	-0.0906537	-0.261297	-0.182921	0.722416	0.309197	0.410419	0.596072
3-hydroxybuterate	224670	325593	276248	263241	262558	320860	320419	340853	215922	214802	227190	213142	273554	276069	224521	217064	266752	340346	232907	225226	317168	358444	454825	354546	272438	311172	217764	247802	266308	371246	0.875522	1.25107	1.09942	1.02302	0.733848	0.0529434	0.0402255	0.194635	0.393414	0.0230019	-0.191785	0.323163	0.136742	0.0328344	-0.446446	1.27619	1.3955	0.71078	0.405151
3-methylphenylacetic acid	16308.8	N/A	17398.8	33890.8	11002	12505	35358.2	26060.9	37288.3	17391.9	21581.2	28928.9	23554.4	12394.5	15947.4	15234.3	42796.6	9395.45	16296.5	22570.4	N/A	26913.8	24618.4	27686.9	22532.8	21231.5	26297.6	16782.7	22764.7	26406.4	1.06129	0.85684	1.34262	0.989813	0.85331	0.431412	0.234464	0.314966	0.35915	0.475963	0.0858185	-0.222903	0.425056	-0.0147721	-0.228857	0.365107	0.629923	0.501737	0.444724
3-phosphoglycerate	3.06879e+06	3.18396e+06	6.9641e+06	6.94697e+06	1.61984e+06	1.14362e+06	1.0711e+06	1.42098e+06	1.0731e+07	1.34431e+07	8.2698e+06	1.26645e+07	1.10532e+07	6.81605e+06	9.19444e+06	9.89311e+06	4.60657e+06	7.21166e+06	1.01115e+07	7.77837e+06	7.82449e+06	7.3254e+06	7.44543e+06	5.91388e+06	5.04096e+06	1.31388e+06	1.12771e+07	9.23919e+06	7.42702e+06	7.1273e+06	3.83668	0.447008	0.545606	0.678732	0.707274	0.0240796	0.022829	0.0238497	0.0234874	0.11699	1.93986	-1.16163	-0.874069	-0.559085	-0.499658	1.61835	1.64151	1.62252	1.62916
3-phospho-serine	123637	120308	176656	195167	107776	119453	135138	155659	192642	259953	190131	176228	147216	125428	175815	150586	179228	168608	93701.2	177289	176575	213560	187629	165715	153942	129507	204738	149761	154707	185870	1.18868	0.751896	1.02792	0.995058	0.828224	0.0439426	0.119924	0.39548	0.491336	0.157104	0.249362	-0.411396	0.0397235	-0.00714772	-0.271907	1.35711	0.921094	0.402876	0.308621
3-S-methylthiopropionate	4982.22	9203.36	N/A	3348.43	5061.32	10112.9	8143.94	5045.57	4207.61	5920.14	6576.76	2524.44	N/A	2506.68	10888.7	5906.16	6725.48	3366.07	2539.39	4105.78	5887.71	8412.97	2489.13	9419.48	5844.67	7090.93	4807.24	6433.83	4184.18	6552.32	0.824246	1.21581	0.908427	1.39685	0.892	0.0976821	0.0941697	0.366132	0.343098	0.211452	-0.278853	0.281913	-0.138557	0.482176	-0.164885	1.01019	1.02609	0.436362	0.464582
4-aminobutyrate	5890.38	13467.7	23556.2	37828	48795.3	35315.5	37292.4	34554.4	50473	40405.3	48729.8	42825.2	21032.6	55515	43754.7	39481.3	42057.2	50659.6	41993	31969.1	23556.5	13475.6	49632.7	17083.2	20185.6	38989.4	45608.3	39945.9	41669.7	25937	0.51772	0.442585	0.505323	0.484418	0.778255	0.0723467	0.0258332	0.0500029	0.0614245	0.308889	-0.949757	-1.17597	-0.984723	-1.04567	-0.361686	1.14058	1.58782	1.301	1.21166
4-phosphopantothenate	158144	197688	355449	288943	417784	309574	464370	375188	383600	227519	427311	301445	461867	397050	389486	120833	164573	333437	418120	374580	384189	326395	351628	243115	250056	391729	334969	342309	322678	326332	0.638339	0.746505	0.730497	0.77494	0.766263	0.0188397	0.0890672	0.218266	0.0366676	0.153949	-0.647605	-0.421777	-0.45305	-0.367843	-0.384089	1.72493	1.05028	0.661015	1.43572
4-Pyridoxic acid	103668	73120.9	118030	157926	124113	78142.1	141496	102412	130490	197955	139948	189171	100195	193613	123691	127797	89112.7	194735	160951	143605	191063	166090	137400	158640	113186	111541	164391	136324	147101	163298	1.01475	0.688517	0.830274	0.769444	0.693126	0.467199	0.0644966	0.268728	0.184832	0.061224	0.0211265	-0.538436	-0.268341	-0.378111	-0.528811	0.330498	1.19046	0.570688	0.733222
5-methoxytryptophan	15800.3	12871.7	18060.3	22243.4	28780.7	27884.2	22101.6	24577.4	21019.2	20332.9	27748	42962.1	23453.8	18491	17248.8	14623.9	34831.5	9875.36	20880.3	29589.6	27743.3	23341.6	33642.6	27036.8	17243.9	25836	28015.6	18454.4	23794.2	27941	0.667438	0.615512	0.934408	0.724711	0.617154	0.0364873	0.0259861	0.374518	0.127562	0.00874667	-0.583294	-0.700141	-0.0978751	-0.464522	-0.696298	1.43786	1.58526	0.426527	0.894278
5-methyl-THF	7549.98	3364.36	5888.23	3364.22	10923.6	7571.35	6702.45	5056.39	11776	6733.13	2523.52	7559.36	9263.6	2523.69	3364.08	4204.45	5906.75	N/A	N/A	9252.17	N/A	2523.26	14302.5	N/A	5041.7	7563.45	7147.99	4838.96	7579.46	8412.88	0.666587	0.705331	1.0419	0.665179	0.599283	0.0235219	0.167071	0.421363	0.336631	0.281713	-0.585135	-0.503628	0.0592136	-0.588184	-0.738691	1.62853	0.7771	0.375344	0.472845
5-phosphoribosyl-1-pyrophosphate	134937	194979	405307	424446	97823.6	97405.4	76825.3	84424.8	336024	313807	438405	311784	245647	238359	317342	300376	317567	322607	230280	337977	361222	318215	290043	290065	289917	89119.8	350005	275431	302108	314886	3.25312	0.828323	1.05259	0.959649	0.920705	0.0411712	0.218014	0.40482	0.447663	0.398743	1.70182	-0.271735	0.0739502	-0.059422	-0.119189	1.38541	0.661516	0.392739	0.349048
6-phospho-D-gluconate	615790	886108	1.45555e+06	1.62337e+06	183483	193453	195685	219770	564516	599809	604576	439133	204542	254384	166721	137455	266281	128503	184576	100745	332370	432998	234519	253474	1.1452e+06	198098	552008	190775	170026	313340	5.781	2.07461	6.00289	6.73545	3.65483	0.0130073	0.0528701	0.0170016	0.0169392	0.0274345	2.53132	1.05284	2.58566	2.75177	1.8698	1.88581	1.27679	1.76951	1.77111
7,8-dihydrofolate	N/A	1693.17	4206.97	N/A	4206.88	6729.56	3364.08	N/A	5885.42	9257.06	N/A	2596.53	N/A	1664.61	N/A	4207.28	1683.42	5047.58	2523.64	N/A	N/A	N/A	2523.69	6730.84	2950.07	4766.84	5913	2935.95	3084.88	4627.26	0.618873	0.498912	1.00481	0.9563	0.63754	0.302783	#DIV/0!	#DIV/0!	0.398048	#DIV/0!	-0.692285	-1.00314	0.00692325	-0.0644646	-0.649411	0.518869	#DIV/0!	#DIV/0!	0.400064
7-methylguanosine	53790	93381.2	204528	147218	126200	96742.1	120276	112728	121962	115265	160691	148932	152998	62221.8	82191.2	148885	96738.2	70665.6	91632.8	81594.8	79768.1	112734	80722.5	74459.2	124730	113987	136713	111574	85157.8	86921	1.09425	0.912349	1.11791	1.46469	1.43498	0.383134	0.320799	0.39615	0.158896	0.188003	0.129937	-0.132342	0.160804	0.550592	0.521027	0.41665	0.493767	0.40214	0.798888
acadesine	11776	5875.5	9223.87	9197.82	4205.42	N/A	3312.27	3229.64	36131.4	30890.9	26908.6	12547.8	48772.3	49635.8	54681	34458.1	4207.22	5065.7	13477.6	5808.11	24394	21735.7	15310.9	21030.8	9018.3	3582.44	26619.7	46886.8	7139.65	20617.8	2.51736	0.338783	0.192342	1.26313	0.437403	0.00348103	0.0197575	0.00185597	0.251376	0.00534447	1.33191	-1.56157	-2.37825	0.337002	-1.19297	2.45829	1.70427	2.73143	0.599676
acetoacetate	197669	413766	391457	269805	404827	410290	402087	423978	313891	358349	332289	373876	440319	260503	558980	444791	363136	233544	368039	359296	313054	384006	303449	480320	318174	410295	344601	426148	331004	370207	0.775476	0.923312	0.746628	0.961241	0.85945	0.0882881	0.311539	0.155264	0.43765	0.249824	-0.366846	-0.11511	-0.421538	-0.0570298	-0.218515	1.0541	0.506487	0.80893	0.358873
acetoacetyl-CoA-posi	20157.9	18515.6	49642.3	42905.1	2523.68	8417.2	2523.66	11778.1	68140.7	71081	69823.3	79919	46652.3	57203.7	52996.5	39671.6	72352.8	52997.5	68964.8	44585.7	30287	46200.2	55519.2	28601.6	32805.2	6310.65	72241	49131	59725.2	40152	5.19839	0.454108	0.667709	0.54927	0.817026	0.0236223	0.00598315	0.0972922	0.043831	0.228412	2.37806	-1.13889	-0.582709	-0.864414	-0.291546	1.62668	2.22307	1.01192	1.35822
Acetylcarnitine DL	1.43507e+07	1.798e+07	2.9128e+07	2.55246e+07	2.64881e+07	2.69689e+07	3.04768e+07	2.77698e+07	2.71633e+07	2.33668e+07	2.12096e+07	1.89869e+07	1.62858e+07	1.15592e+07	1.45136e+07	1.80653e+07	1.65524e+07	1.62707e+07	1.73058e+07	1.54e+07	2.60383e+07	2.84318e+07	2.40535e+07	2.39203e+07	2.17458e+07	2.79259e+07	2.26817e+07	1.5106e+07	1.63822e+07	2.5611e+07	0.778697	0.95874	1.43955	1.3274	0.849081	0.049644	0.431182	0.0724892	0.104028	0.213964	-0.360867	-0.0607886	0.525617	0.408606	-0.236025	1.30413	0.365339	1.13973	0.982852
acetyl-CoA-posi	205059	94041.7	335101	118619	46687.6	81365.8	66214.6	66250	294039	216393	416518	223804	227058	316089	282451	293365	269787	256156	244481	262478	112941	151419	181713	143127	188205	65129.5	287689	279741	258226	147300	2.88971	0.654197	0.672784	0.72884	1.2777	0.0609307	0.000817276	0.124817	0.155414	0.233943	1.53092	-0.612202	-0.571784	-0.456326	0.353546	1.21516	3.08763	0.903726	0.80851
Acetyllysine	1.82165e+07	1.72185e+07	3.50903e+07	3.62675e+07	4.36467e+07	3.78443e+07	4.09284e+07	4.41028e+07	3.66932e+07	2.83251e+07	3.05286e+07	3.15847e+07	3.02922e+07	2.32551e+07	2.48574e+07	3.02982e+07	2.97798e+07	2.12426e+07	2.66621e+07	2.5685e+07	2.66928e+07	3.48991e+07	3.42159e+07	3.05158e+07	2.66982e+07	4.16305e+07	3.17829e+07	2.71757e+07	2.58424e+07	3.15809e+07	0.641313	0.840017	0.982429	1.03312	0.84539	0.0263308	0.222697	0.466166	0.440368	0.208013	-0.640901	-0.251509	-0.0255753	0.0470033	-0.242311	1.57954	0.652286	0.331459	0.356184
acetylphosphate	1.478e+06	1.1086e+06	876096	1.7903e+06	1.31401e+06	901024	1.1976e+06	848198	2.64197e+06	2.68451e+06	2.58659e+06	2.90508e+06	2.02653e+06	2.05885e+06	2.62918e+06	2.48161e+06	1.21044e+06	1.41128e+06	2.72139e+06	1.59083e+06	1.82287e+06	2.29599e+06	1.46168e+06	1.68025e+06	1.31325e+06	1.06521e+06	2.70454e+06	2.29904e+06	1.73349e+06	1.8152e+06	1.23285	0.485572	0.571215	0.757577	0.723474	0.205691	0.0012841	0.0175543	0.227796	0.0800929	0.302002	-1.04224	-0.807893	-0.400536	-0.466987	0.686785	2.8914	1.75562	0.642453
aconitate	3.54004e+06	2.11252e+06	3.48336e+06	2.7583e+06	4.87586e+06	5.86e+06	4.65062e+06	4.78992e+06	4.82866e+06	3.78929e+06	3.38227e+06	4.63449e+06	2.93201e+06	5.19674e+06	3.09636e+06	3.14325e+06	2.21209e+06	2.84386e+06	3.23151e+06	2.18286e+06	3.86477e+06	2.06711e+06	3.00256e+06	2.63784e+06	2.97356e+06	5.0441e+06	4.15868e+06	3.59209e+06	2.61758e+06	2.89307e+06	0.589511	0.715024	0.827807	1.13599	1.02782	0.0195609	0.0382119	0.259501	0.232727	0.329704	-0.762408	-0.483936	-0.272634	0.183956	0.0395864	1.70861	1.4178	0.585861	0.633153
adenine	837884	794449	2.05718e+06	1.45442e+06	408035	607604	545109	712509	1.58152e+06	1.69916e+06	1.53592e+06	1.56693e+06	1.93031e+06	1.1698e+06	1.8856e+06	1.129e+06	2.18918e+06	1.44054e+06	1.73635e+06	1.50469e+06	1.39652e+06	943773	1.29018e+06	2.2919e+06	1.28598e+06	568314	1.59588e+06	1.52868e+06	1.71769e+06	1.48059e+06	2.26281	0.805815	0.84124	0.74867	0.86856	0.0442142	0.205678	0.252088	0.161349	0.308632	1.17811	-0.31148	-0.249411	-0.417598	-0.203302	1.35444	0.686813	0.598448	0.792234
adenosine	23188.3	20603.8	48235.8	29919.2	132033	59670.3	60782.1	94337.2	53110.4	67122.8	77626.4	75696.2	50850.5	33116.3	26378.9	32317.9	54126.2	29101.1	48064.2	35063.3	22173.1	38083.4	49976.4	31419.3	30486.8	86705.6	68389	35665.9	41588.7	35413.1	0.351612	0.445785	0.854788	0.733054	0.860891	0.035559	0.00207157	0.326355	0.101727	0.164214	-1.50794	-1.16558	-0.226361	-0.448008	-0.216097	1.44905	2.6837	0.48631	0.992565
adenosine 5-phosphosulfate	12793.8	4186.51	11820.8	15850.9	13427.2	17399.6	18231.1	11738.2	10859.9	14943.4	18894.5	N/A	7584.05	5873.15	N/A	16037.2	3357.45	6550.18	6745.71	8377.72	9856.1	4832.74	17082	9425.45	11163	15199	14899.2	9831.45	6257.76	10299.1	0.734455	0.749233	1.13544	1.78387	1.08389	0.179765	0.147509	0.324194	0.0768234	0.376259	-0.445255	-0.416514	0.183249	0.835007	0.116212	0.745295	0.83118	0.489195	1.11451
Adenylosuccinate	N/A	N/A	N/A	3329.58	N/A	N/A	N/A	N/A	N/A	2523.72	N/A	N/A	N/A	N/A	N/A	N/A	N/A	2523.64	N/A	N/A	N/A	N/A	N/A	N/A	3329.58	#DIV/0!	2523.72	#DIV/0!	2523.64	#DIV/0!	#DIV/0!	1.31931	#DIV/0!	1.31936	#DIV/0!	#DIV/0!	#DIV/0!	#DIV/0!	#DIV/0!	#DIV/0!	#DIV/0!	0.399788	#DIV/0!	0.399834	#DIV/0!	#DIV/0!	#DIV/0!	#DIV/0!	#DIV/0!
ADP-D-glucose	8582.68	N/A	12328	6884.77	4204.59	N/A	4930.06	10097.6	26920.4	8970.25	20187.5	3887.83	6298.61	15991.6	3836.11	26075	18317.8	9039.53	N/A	15307.5	18508.7	20601.1	18489.9	N/A	9265.16	6410.75	14991.5	13050.4	14221.6	19199.9	1.44525	0.618028	0.709955	0.651484	0.482563	0.230636	0.168036	0.384932	0.0229656	0.0731611	0.531323	-0.694257	-0.494201	-0.618198	-1.05121	0.637073	0.774599	0.414616	1.63892
ADP-nega	1.25332e+07	9.66258e+06	2.55586e+07	2.04487e+07	6.61419e+06	5.45083e+06	5.37733e+06	6.11968e+06	2.65286e+07	2.96861e+07	2.31019e+07	3.11557e+07	2.11413e+07	2.62726e+07	1.93103e+07	2.17278e+07	2.50243e+07	2.50131e+07	2.99047e+07	2.182e+07	2.39985e+07	1.93192e+07	1.84331e+07	1.46047e+07	1.70508e+07	5.89051e+06	2.76181e+07	2.2113e+07	2.54405e+07	1.90889e+07	2.89462	0.617377	0.771074	0.670221	0.893231	0.0290636	0.0562893	0.188785	0.0423265	0.353856	1.53337	-0.695777	-0.375059	-0.577292	-0.162895	1.53665	1.24957	0.724034	1.37339
a-ketoglutarate	2.88085e+06	3.42501e+06	4.87547e+06	3.60994e+06	3.05738e+06	3.24941e+06	3.70017e+06	3.40598e+06	4.69787e+06	3.67142e+06	3.13882e+06	3.87553e+06	3.82392e+06	3.01277e+06	3.83249e+06	3.98059e+06	4.03298e+06	3.20539e+06	4.34535e+06	3.09161e+06	4.16274e+06	4.16075e+06	3.49955e+06	3.59049e+06	3.69782e+06	3.35323e+06	3.84591e+06	3.66244e+06	3.66883e+06	3.85338e+06	1.10276	0.961494	1.00966	1.0079	0.959629	0.160198	0.425919	0.47021	0.473411	0.402307	0.141121	-0.05665	0.0138687	0.011353	-0.0594506	0.795344	0.370673	0.327708	0.324762
alanine	1.65519e+06	1.53934e+06	2.49942e+06	2.02319e+06	2.36142e+06	2.7974e+06	2.98646e+06	2.74626e+06	2.70722e+06	2.83608e+06	2.6509e+06	2.40391e+06	2.29454e+06	2.54971e+06	1.69565e+06	2.34126e+06	2.11017e+06	1.95348e+06	2.33937e+06	2.28874e+06	2.25838e+06	2.34456e+06	2.36879e+06	2.07733e+06	1.92929e+06	2.72289e+06	2.64953e+06	2.22029e+06	2.17294e+06	2.26226e+06	0.708544	0.728162	0.868934	0.887869	0.852812	0.00840028	0.0382395	0.255544	0.0907478	0.114892	-0.49707	-0.457668	-0.202682	-0.171581	-0.229701	2.07571	1.41749	0.592534	1.04216
allantoate	462502	305855	618243	418337	1.22892e+06	1.01316e+06	1.01347e+06	592169	822988	640870	587784	675588	370552	684601	486123	360893	512622	355395	583159	482839	358483	330457	360354	306592	451234	961929	681807	475542	483503	338972	0.469093	0.661821	0.948884	0.93326	1.33119	0.0173546	0.0412682	0.425686	0.125276	0.0735484	-1.09205	-0.595488	-0.0756967	-0.0996495	0.412712	1.76059	1.38438	0.37091	0.902133
allantoin	1.29729e+06	1.29204e+06	2.43589e+06	2.22217e+06	2.04212e+06	1.93651e+06	2.50802e+06	2.06486e+06	1.91506e+06	2.31662e+06	2.12731e+06	1.79978e+06	1.62467e+06	1.49805e+06	1.35759e+06	1.29903e+06	1.41793e+06	1.12171e+06	1.39032e+06	1.2883e+06	1.49082e+06	1.93313e+06	1.93969e+06	1.63527e+06	1.81185e+06	2.13787e+06	2.03969e+06	1.44483e+06	1.30456e+06	1.74973e+06	0.847499	0.888294	1.25402	1.38885	1.0355	0.116553	0.282426	0.196098	0.0869482	0.422604	-0.238716	-0.170891	0.326556	0.473895	0.0503301	0.933477	0.549096	0.707527	1.06074
Aminoadipic acid	540162	348329	664336	607626	573353	615175	440904	555733	902786	931522	800517	1.00473e+06	947648	829654	843780	1.07431e+06	727264	694622	842807	922180	913434	873627	898445	923178	540113	546291	909890	923847	796718	902171	0.988691	0.593603	0.584635	0.677922	0.598682	0.477749	0.0137116	0.00595544	0.00475229	0.00487848	-0.0164087	-0.75243	-0.774393	-0.560808	-0.740139	0.320801	1.86291	2.22509	2.3231
aminoimidazole carboxamide ribonucleotide	103625	100101	132083	177496	74859.1	55724	69060.3	55602.9	128888	167430	153947	160686	211960	286779	296090	341534	47948.1	62243.7	58065.5	116089	127881	196095	139661	129034	128326	63811.6	152738	284091	71086.5	148168	2.01102	0.840175	0.451709	1.80521	0.866088	0.0252878	0.125395	0.0013018	0.00234501	0.27638	1.00793	-0.251237	-1.14653	0.852171	-0.207414	1.59709	0.901718	2.88546	2.62986
AMP	1.32847e+07	1.29196e+07	2.41814e+07	2.93315e+07	8.33744e+06	8.80863e+06	8.09677e+06	6.4617e+06	2.40587e+07	2.85285e+07	3.34237e+07	2.96028e+07	2.06354e+07	1.8457e+07	1.63688e+07	2.08751e+07	1.90311e+07	1.6012e+07	2.22001e+07	2.13727e+07	2.12017e+07	2.83589e+07	2.57903e+07	2.14283e+07	1.99293e+07	7.92613e+06	2.89034e+07	1.90841e+07	1.9654e+07	2.41948e+07	2.51438	0.689513	1.04429	1.01401	0.823702	0.0386066	0.0338635	0.427145	0.466569	0.225862	1.3302	-0.536351	0.0625229	0.0200698	-0.279806	1.41334	1.47027	0.369425	0.331084
anthranilate	319883	353745	352839	601099	693663	905930	1.08982e+06	1.02879e+06	746464	1.27561e+06	698659	687061	648890	520318	592741	493186	670548	618590	805824	677396	998950	780937	586882	696240	406891	929551	851949	563784	693090	765752	0.437729	0.477601	0.721716	0.587069	0.531362	0.00372453	0.0420926	0.0973899	0.0185804	0.0329692	-1.19189	-1.06612	-0.470498	-0.768398	-0.912234	2.42893	1.37579	1.01149	1.73094
arginine	8.87032e+07	9.25322e+07	7.57412e+07	7.90178e+07	9.48085e+07	8.9616e+07	9.16502e+07	8.58795e+07	5.74028e+07	6.19442e+07	6.37506e+07	6.23906e+07	7.09712e+07	7.18125e+07	7.26042e+07	7.17319e+07	6.47787e+07	6.67257e+07	6.23473e+07	6.40001e+07	7.58762e+07	6.77884e+07	6.88279e+07	6.84231e+07	8.39986e+07	9.04885e+07	6.13721e+07	7.17799e+07	6.4463e+07	7.02289e+07	0.928279	1.36868	1.17022	1.30305	1.19607	0.0950404	0.00953961	0.0306367	0.00410606	0.0187612	-0.10737	0.452783	0.226784	0.381895	0.2583	1.02209	2.02047	1.51376	2.38657
arginosuccinic acid	140676	113028	232712	380851	115620	133714	97077.8	140707	254595	225971	459147	277671	161699	237210	146442	166415	268924	260036	349786	352464	249394	401771	408506	376582	216817	121780	304346	177942	307802	359063	1.7804	0.712402	1.21847	0.704402	0.60384	0.101209	0.146831	0.314731	0.0544853	0.0516219	0.832201	-0.489237	0.285072	-0.505529	-0.727763	0.994782	0.833181	0.502061	1.26372
Ascorbic acid	351024	236234	298875	347376	220432	214945	267887	175632	162484	357873	274377	230889	249105	188183	263600	189937	283900	240130	341449	329726	370844	289049	400253	286926	308377	219724	256406	222706	298801	336768	1.40348	1.20269	1.38468	1.03205	0.915698	0.0484183	0.24694	0.0273685	0.351812	0.232623	0.489005	0.266267	0.469555	0.0455115	-0.127057	1.31499	0.607409	1.56275	0.453689
asparagine	8.01746e+06	9.30786e+06	1.34122e+07	1.28954e+07	1.11152e+07	1.07026e+07	9.18679e+06	1.20897e+07	1.11023e+07	1.22114e+07	1.37684e+07	1.28053e+07	1.32084e+07	1.03805e+07	1.105e+07	1.069e+07	1.28729e+07	1.07496e+07	1.13753e+07	1.06281e+07	1.28637e+07	1.18386e+07	1.28787e+07	1.3435e+07	1.09082e+07	1.07736e+07	1.24718e+07	1.13322e+07	1.14065e+07	1.2754e+07	1.0125	0.874629	0.962585	0.95632	0.855281	0.468734	0.078358	0.413312	0.393195	0.108543	0.0179198	-0.193258	-0.0550141	-0.0644347	-0.22553	0.329073	1.10592	0.383722	0.405392
aspartate	9.89389e+06	1.21176e+07	1.98617e+07	1.69054e+07	1.22825e+07	1.53458e+07	1.15617e+07	1.4221e+07	1.43407e+07	1.35993e+07	1.67987e+07	1.56234e+07	1.06716e+07	1.27089e+07	1.13345e+07	1.68684e+07	1.77364e+07	1.8328e+07	1.54075e+07	1.58062e+07	1.69759e+07	1.75427e+07	2.19726e+07	2.30283e+07	1.46946e+07	1.33527e+07	1.50905e+07	1.28958e+07	1.68195e+07	1.98799e+07	1.1005	0.973767	1.13949	0.873666	0.739172	0.32443	0.41253	0.241192	0.260423	0.00858974	0.138154	-0.0383518	0.188386	-0.194847	-0.436018	0.488879	0.384544	0.617637	0.58432
ATP-nega	5.55117e+07	5.13265e+07	7.5187e+07	6.12738e+07	2.48626e+07	2.61658e+07	2.8674e+07	2.35537e+07	6.56026e+07	6.94436e+07	7.99963e+07	6.67093e+07	7.75441e+07	7.17987e+07	6.64712e+07	7.21882e+07	9.60354e+07	8.75353e+07	8.14988e+07	8.23507e+07	7.01109e+07	6.3918e+07	6.87897e+07	7.018e+07	6.08247e+07	2.5814e+07	7.04379e+07	7.20005e+07	8.6855e+07	6.82497e+07	2.35627	0.863522	0.844782	0.700302	0.891209	0.00237742	0.0259992	0.106068	0.022124	0.108194	1.2365	-0.211695	-0.24335	-0.513951	-0.166164	2.62389	1.58504	0.974417	1.65514
Atrolactic acid	40736.1	35052	33644.4	62924.4	39732.5	35949.7	39439.1	33501.1	47668.9	53646.3	48480.9	23631.6	19108.4	33058.8	18393.3	29174.8	38206.4	19769	29533.9	30929.9	27165.2	40760.2	33915.7	33287.2	43089.2	37155.6	43356.9	24933.8	29609.8	33782.1	1.1597	0.993826	1.72814	1.45524	1.27551	0.255045	0.492663	0.0355159	0.0707311	0.161816	0.213747	-0.00893521	0.789224	0.541252	0.351069	0.593383	0.30745	1.44958	1.15039
betaine	9.79039e+07	1.01178e+08	1.0935e+08	1.16889e+08	1.23177e+08	1.35019e+08	1.28513e+08	1.35334e+08	1.13706e+08	1.06896e+08	1.03508e+08	1.1394e+08	1.07859e+08	1.15195e+08	1.05892e+08	1.16891e+08	1.123e+08	1.07009e+08	1.26228e+08	1.20815e+08	1.19724e+08	1.20995e+08	1.2547e+08	1.29111e+08	1.0633e+08	1.30511e+08	1.09513e+08	1.11459e+08	1.16588e+08	1.23825e+08	0.814725	0.97094	0.953985	0.912017	0.858716	0.0032778	0.280072	0.150104	0.0240157	0.00185638	-0.295615	-0.0425454	-0.0679616	-0.132868	-0.219747	2.48442	0.55273	0.823607	1.6195
betaine aldehyde	118322	71371.6	140973	118004	131735	160835	170767	142974	105970	101139	114539	75081	49646.6	42941	67000.3	106005	88041.9	107036	103239	139439	78222	110516	162117	64653.5	112167	151578	99182.2	66398.2	109439	103877	0.74	1.13092	1.68931	1.02493	1.07981	0.0518482	0.232605	0.028441	0.445626	0.369346	-0.434404	0.177502	0.756438	0.0355278	0.110775	1.28527	0.633381	1.54606	0.35103
biotin	367204	269362	767559	756465	454424	577477	871413	951257	583434	714112	767138	493839	544091	459828	480450	541589	581167	428968	496053	565020	521082	773449	631785	954102	540147	713643	639631	506489	517802	720104	0.756888	0.844468	1.06645	1.04315	0.750096	0.0209107	0.27864	0.403616	0.433362	0.131501	-0.401849	-0.243886	0.0928212	0.0609527	-0.414853	1.67963	0.554956	0.394031	0.363149
Carbamoyl phosphate	2.52134e+06	2.7876e+06	4.12477e+06	3.54816e+06	1.04465e+07	1.35534e+07	9.37104e+06	9.11462e+06	5.20724e+06	5.31748e+06	5.42812e+06	5.63836e+06	3.01101e+06	2.73947e+06	3.5968e+06	3.29386e+06	5.22531e+06	4.0628e+06	4.64995e+06	3.90699e+06	7.77674e+06	8.63134e+06	7.24985e+06	7.94732e+06	3.24546e+06	1.06214e+07	5.3978e+06	3.16029e+06	4.46126e+06	7.90131e+06	0.30556	0.601257	1.02695	0.727477	0.41075	0.00517162	0.00305889	0.359444	0.0537526	0.00212237	-1.71047	-0.733947	0.0383703	-0.459027	-1.28367	2.28637	2.51444	0.444369	1.2696
carnitine	1.6551e+07	1.73093e+07	3.39793e+07	2.38196e+07	3.23661e+07	3.24837e+07	3.64852e+07	3.71485e+07	2.72375e+07	2.06607e+07	1.89014e+07	2.31257e+07	2.20245e+07	1.90488e+07	1.93901e+07	1.68123e+07	1.73207e+07	2.01895e+07	2.07252e+07	1.93476e+07	1.87582e+07	2.41714e+07	1.79534e+07	2.21658e+07	2.29148e+07	3.46209e+07	2.24813e+07	1.93189e+07	1.93957e+07	2.07622e+07	0.661877	1.01928	1.18613	1.18143	1.10368	0.0164225	0.470646	0.241416	0.199872	0.34627	-0.595364	0.0275517	0.246264	0.240539	0.14232	1.78456	0.327305	0.617233	0.699248
CDP-choline	101788	111889	88402	111881	141326	182543	140464	150576	103434	88220.9	144706	79079.2	49491.2	73188.8	112721	58628.3	123668	106848	137121	95881.2	111048	100977	271749	282646	103490	153727	103860	73507.4	115879	191605	0.673204	0.996436	1.40788	0.893081	0.540121	0.00334315	0.493203	0.100879	0.227691	0.0930522	-0.570884	-0.00515158	0.493527	-0.163137	-0.888646	2.47584	0.306974	0.996199	0.642655
CDP-ethanolamine	81613.1	70433.3	195999	191888	101855	116081	95034.7	116164	216562	177411	158619	175815	86658	110749	92513.7	81160.7	126418	165103	113566	120643	156490	177227	131334	162235	134983	107284	182102	92770.4	131433	156821	1.25819	0.741252	1.45503	1.02701	0.860745	0.247558	0.177747	0.174796	0.470098	0.315575	0.331349	-0.431964	0.541044	0.0384565	-0.216342	0.606323	0.750198	0.757469	0.327811
CDP-nega	1.08219e+06	717439	1.20214e+06	1.92754e+06	375569	232434	170012	216614	1.21702e+06	1.54961e+06	1.47013e+06	1.01498e+06	1.28048e+06	1.32392e+06	1.08061e+06	1.16335e+06	1.01159e+06	967034	1.22234e+06	1.29409e+06	1.13075e+06	969816	941020	809856	1.23233e+06	248657	1.31294e+06	1.21209e+06	1.12376e+06	962862	4.95593	0.938605	1.01669	1.09661	1.27986	0.0173598	0.419464	0.474318	0.301579	0.218859	2.30915	-0.0914098	0.023886	0.133052	0.355986	1.76046	0.377306	0.32393	0.5206
Cellobiose	127785	91275.4	313112	156322	80854	90782.1	117693	111298	234357	227342	202353	151958	171972	245173	161681	210028	143996	202330	98238.8	109653	114913	126402	114019	135016	172124	100157	204002	197214	138554	122588	1.71854	0.843735	0.872779	1.24228	1.40409	0.0945828	0.305543	0.360325	0.329024	0.203047	0.781183	-0.245138	-0.196312	0.312993	0.489631	1.02419	0.514928	0.443306	0.482773
cholesterol	521286	673837	997453	978638	599793	667685	451726	539205	1.9676e+06	2.01806e+06	2.0644e+06	2.17955e+06	1.54017e+06	1.26037e+06	1.56183e+06	1.82072e+06	2.2926e+06	2.44617e+06	2.03523e+06	1.60565e+06	1.94207e+06	1.43688e+06	1.02068e+06	1.16265e+06	792804	564602	2.0574e+06	1.54577e+06	2.09491e+06	1.39057e+06	1.40418	0.385342	0.512885	0.378442	0.570129	0.118837	0.00030597	0.0030882	0.00972895	0.0779132	0.489728	-1.37579	-0.963294	-1.40185	-0.81064	0.925048	3.51432	2.51029	2.01193
cholesteryl sulfate	983687	683660	1.97566e+06	1.68829e+06	3.62003e+06	2.80207e+06	4.41895e+06	3.68142e+06	2.18257e+06	1.9395e+06	2.2017e+06	2.19682e+06	1.99529e+06	2.13573e+06	1.74799e+06	2.53405e+06	1.49284e+06	1.52914e+06	1.99568e+06	1.65138e+06	2.06597e+06	2.02076e+06	1.61479e+06	1.80046e+06	1.33283e+06	3.63062e+06	2.13015e+06	2.10327e+06	1.66726e+06	1.8755e+06	0.367107	0.625696	0.633694	0.79941	0.710653	0.000286917	0.0261379	0.0597076	0.104631	0.134174	-1.44573	-0.676465	-0.658142	-0.322992	-0.492783	3.54224	1.58273	1.22397	0.980339
Cholic acid	16918.6	13243	29179.1	29324.6	26470.1	14930.3	24941	19223.6	22005	9642.37	27652.2	8580.08	20149.3	26568	16993.1	13681.7	18024.6	27685.2	15217.7	25036.9	29840.9	7508.87	20337.1	14351.4	22166.3	21391.2	16969.9	19348	21491.1	18009.6	1.03623	1.30621	1.14566	1.03142	1.23081	0.432677	0.20737	0.352522	0.458234	0.269373	0.0513492	0.385391	0.196182	0.0446299	0.299607	0.363836	0.683254	0.452814	0.338912
choline	N/A	N/A	3.05994e+08	3.10319e+08	3.58424e+08	3.49513e+08	3.65371e+08	3.79021e+08	3.80657e+08	3.82029e+08	3.74792e+08	3.7775e+08	3.22488e+08	3.12921e+08	3.18777e+08	3.3638e+08	3.61799e+08	N/A	N/A	N/A	N/A	N/A	N/A	N/A	3.08157e+08	3.63082e+08	3.78807e+08	3.22642e+08	3.61799e+08	#DIV/0!	0.848724	0.813492	0.955105	0.851735	#DIV/0!	0.0231341	0.003195	0.104841	#DIV/0!	#DIV/0!	-0.236633	-0.2978	-0.066269	-0.231524	#DIV/0!	1.63575	2.49553	0.979467	#DIV/0!
Citraconic acid	2.91378e+06	2.00134e+06	3.93495e+06	3.25037e+06	3.25563e+06	3.51543e+06	3.32178e+06	4.26594e+06	3.71764e+06	3.23164e+06	2.98937e+06	3.82192e+06	2.75015e+06	3.25762e+06	2.49799e+06	5.06713e+06	2.60469e+06	3.62537e+06	2.51178e+06	2.41254e+06	2.9907e+06	2.39015e+06	2.91764e+06	2.99162e+06	3.02511e+06	3.5897e+06	3.44014e+06	3.39322e+06	2.7886e+06	2.82253e+06	0.84272	0.879356	0.891515	1.08481	1.07177	0.153703	0.22268	0.324803	0.372014	0.275214	-0.246875	-0.185481	-0.165669	0.117449	0.100001	0.813317	0.652319	0.48838	0.429441
citrate	5.82168e+07	6.0993e+07	7.78255e+07	8.38441e+07	8.06104e+07	6.77489e+07	7.39055e+07	7.16757e+07	7.2409e+07	7.59085e+07	6.0163e+07	7.19919e+07	6.64077e+07	5.6219e+07	7.17501e+07	6.31249e+07	6.35074e+07	6.26377e+07	6.08127e+07	6.50914e+07	6.74726e+07	7.15343e+07	5.96072e+07	6.64907e+07	7.02198e+07	7.34851e+07	7.01181e+07	6.43754e+07	6.30123e+07	6.62762e+07	0.955565	1.00145	1.09079	1.11438	1.0595	0.345606	0.495625	0.197884	0.165148	0.327897	-0.065574	0.00209139	0.125369	0.156245	0.0833879	0.461419	0.304847	0.703588	0.782125
citrate-isocitrate	1.3226e+08	1.14241e+08	1.88634e+08	1.68291e+08	1.78048e+08	1.77812e+08	1.55713e+08	1.69641e+08	1.57011e+08	1.6681e+08	1.8102e+08	1.14501e+08	1.32241e+08	1.0737e+08	1.41923e+08	1.50506e+08	1.34396e+08	1.28153e+08	1.24465e+08	1.4963e+08	1.58064e+08	1.62171e+08	1.64023e+08	1.44173e+08	1.50857e+08	1.70303e+08	1.54835e+08	1.3301e+08	1.34161e+08	1.57108e+08	0.885811	0.974304	1.13418	1.12445	0.960211	0.219184	0.436422	0.090684	0.201622	0.377237	-0.174929	-0.0375564	0.181644	0.169214	-0.0585764	0.659191	0.360094	1.04247	0.695462
citrulline	2.23952e+06	1.93604e+06	1.84651e+06	1.73938e+06	2.48571e+06	2.14027e+06	2.09905e+06	2.04445e+06	1.33997e+06	1.41718e+06	1.41714e+06	1.41792e+06	1.63696e+06	1.87036e+06	1.5827e+06	1.57547e+06	1.4574e+06	1.6168e+06	1.36014e+06	1.50113e+06	1.46558e+06	1.52439e+06	1.47452e+06	1.48353e+06	1.94036e+06	2.19237e+06	1.39805e+06	1.66637e+06	1.48387e+06	1.48701e+06	0.885052	1.3879	1.16442	1.30764	1.30488	0.000594804	0.0114759	0.0503001	0.0160288	0.013529	-0.176166	0.472907	0.219615	0.38696	0.383915	3.22563	1.94021	1.29843	1.7951
CMP	1.70533e+06	1.82951e+06	2.92457e+06	2.63895e+06	1.56582e+06	1.49577e+06	1.62502e+06	642212	3.12699e+06	3.1809e+06	2.94726e+06	3.06861e+06	2.45314e+06	2.20001e+06	2.1333e+06	2.34997e+06	2.41833e+06	2.33462e+06	2.4624e+06	2.22524e+06	1.86765e+06	3.37679e+06	2.37356e+06	2.65692e+06	2.27459e+06	1.33221e+06	3.08094e+06	2.2841e+06	2.36015e+06	2.56873e+06	1.70738	0.738278	0.995835	0.963748	0.885491	0.0589908	0.0508657	0.489784	0.398772	0.278	0.771788	-0.437765	-0.00602206	-0.0532716	-0.17545	1.22922	1.29358	0.309995	0.399276
coenzyme A-posi	151408	77389.8	196001	210261	25236.6	17653	5047.68	3378.31	377737	301266	32399.5	293661	340659	58891.1	287870	281748	16825.3	259098	120150	206099	156460	134290	128683	179061	158765	12828.9	251266	242292	150543	149624	12.3756	0.631861	0.655263	1.05462	1.06109	0.0112811	0.193636	0.0724513	0.456148	0.3765	3.62942	-0.662322	-0.609854	0.0767177	0.0855521	1.94765	0.713015	1.13995	0.340894
creatine	1.25397e+07	9.63446e+06	1.23969e+07	1.29255e+07	2.09123e+07	1.76833e+07	2.16117e+07	2.04765e+07	1.08412e+07	1.23649e+07	1.2453e+07	1.16398e+07	1.28816e+07	1.1511e+07	1.38404e+07	1.34044e+07	1.2266e+07	9.90428e+06	1.07506e+07	1.27895e+07	1.2251e+07	1.33285e+07	1.34456e+07	1.22617e+07	1.18741e+07	2.01709e+07	1.18247e+07	1.29094e+07	1.14276e+07	1.28217e+07	0.588675	1.00418	0.919809	1.03908	0.926096	8.19316e-05	0.481841	0.0345101	0.180981	0.203824	-0.764456	0.00601503	-0.120594	0.0553023	-0.110766	4.08655	0.317096	1.46205	0.742366
Creatinine	87339.2	61378.8	162907	199492	169385	168337	235873	277468	165824	95074.8	105768	91696.4	144958	171301	100883	101172	113464	133270	141494	105142	75739.8	58390.9	116399	89898.1	127779	212766	114591	129579	123343	85107	0.600564	1.11509	0.986115	1.03597	1.5014	0.000753364	0.387839	0.48653	0.454238	0.0880886	-0.735611	0.157164	-0.0201723	0.0509826	0.586305	3.12299	0.411348	0.312891	0.342717
CTP-nega	2.34692e+06	2.50176e+06	4.62332e+06	4.04887e+06	891687	558841	503275	537745	5.58536e+06	5.61697e+06	4.60079e+06	5.29557e+06	6.90949e+06	6.53521e+06	8.55124e+06	4.92758e+06	6.04951e+06	5.71874e+06	7.00907e+06	6.15837e+06	5.17581e+06	3.48759e+06	3.43063e+06	2.36786e+06	3.38022e+06	622887	5.27467e+06	6.73088e+06	6.23392e+06	3.61547e+06	5.4267	0.640839	0.502195	0.54223	0.934931	0.0111025	0.0473413	0.0139138	0.0022308	0.417857	2.44007	-0.641965	-0.993679	-0.883024	-0.097068	1.95458	1.32476	1.85655	2.65154
cyclic bis(3->5) dimeric GMP	N/A	N/A	N/A	N/A	3366.68	N/A	N/A	N/A	1683.43	N/A	2519.43	N/A	N/A	2523.82	1683.43	1683.43	1683.43	N/A	N/A	N/A	N/A	1686.57	1683.46	N/A	#DIV/0!	3366.68	2101.43	1963.56	1683.43	1685.01	#DIV/0!	#DIV/0!	#DIV/0!	#DIV/0!	#DIV/0!	#DIV/0!	#DIV/0!	#DIV/0!	#DIV/0!	#DIV/0!	#DIV/0!	#DIV/0!	#DIV/0!	#DIV/0!	#DIV/0!	#DIV/0!	#DIV/0!	#DIV/0!	#DIV/0!
cyclic-AMP	725545	754679	1.53905e+06	1.20337e+06	73225.1	68268.5	60570	64149.7	1.2577e+06	1.1866e+06	1.08768e+06	1.16622e+06	2.08706e+06	2.36633e+06	1.69041e+06	1.83659e+06	1.29512e+06	909309	1.11954e+06	962366	2.93705e+06	2.64208e+06	2.47313e+06	2.81091e+06	1.05566e+06	66553.3	1.17455e+06	1.9951e+06	1.07158e+06	2.71579e+06	15.8619	0.898777	0.529128	0.98514	0.388712	0.00763948	0.318337	0.0337521	0.473441	0.00440284	3.98749	-0.153965	-0.918313	-0.0215988	-1.36323	2.11694	0.497113	1.4717	0.324734
cystathionine	42916	84128.4	104834	128757	121951	123636	138811	108425	102593	75452	133008	111707	83988.3	105145	97583.3	85252.3	98233.2	95977.4	130374	105996	72120.4	117779	89416	106283	90158.8	123206	105690	92992.1	107645	96399.5	0.731773	0.85305	0.969531	0.837556	0.935262	0.102058	0.222327	0.443553	0.179675	0.349329	-0.450533	-0.229298	-0.0446411	-0.255742	-0.0965576	0.991152	0.653008	0.353055	0.745513
cysteine	224560	166537	245680	221450	184552	266520	214834	257652	286716	205472	211958	215261	187464	163170	151434	136125	65903	95084.3	120855	122681	131628	136282	114749	160687	214557	230889	229852	159548	101131	135836	0.929262	0.933456	1.34478	2.12157	1.57952	0.325651	0.265315	0.040818	0.00443041	0.0178171	-0.105842	-0.0993458	0.427365	1.08513	0.65949	0.487248	0.576238	1.38915	2.35356
cysteine sulfinate	20189.9	2542.48	19346.1	12654.5	37877.7	40508.4	26904	26894.4	40485.1	37787	2514.1	23723.4	18494.7	10935.4	15042	45444.5	N/A	24395.9	20204.5	14321.1	16821.7	16717.3	13462	9252.41	13683.2	33046.1	26127.4	22479.2	19640.5	14063.3	0.414065	0.523712	0.608708	0.696686	0.972972	0.0298398	0.169284	0.187297	0.179149	0.469908	-1.27207	-0.933153	-0.716178	-0.52142	-0.0395296	1.5252	0.771385	0.727469	0.746785
Cystine	196837	247064	382449	331269	1.63227e+06	2.01082e+06	2.47178e+06	2.41407e+06	457540	540514	317799	407546	318051	279862	416873	386510	402260	639190	418396	356951	316988	317795	209762	191495	289405	2.13223e+06	430850	350324	454199	259010	0.135728	0.671706	0.826106	0.637175	1.11735	0.000647242	0.0947955	0.0303124	0.0760259	0.353787	-2.8812	-0.574097	-0.275601	-0.650237	0.16008	3.18893	1.02321	1.51838	1.11904
cytidine	195313	128703	240794	207916	479583	365781	359167	399424	192347	265836	218229	245741	226458	294161	316346	336549	146956	148750	138878	249002	391641	199642	354632	342419	193182	400989	230538	293379	170896	322084	0.481763	0.837959	0.658472	1.1304	0.599787	0.00489773	0.185303	0.0212858	0.272206	0.00794673	-1.05361	-0.255048	-0.602806	0.176835	-0.737478	2.31001	0.732117	1.67191	0.565103
cytosine	252555	125417	532069	622927	104070	96787.6	154407	177629	408072	157513	350247	445573	182972	169135	166902	459729	199728	177274	350116	362850	235998	271615	192692	207142	383242	133223	340351	244684	272492	226862	2.87669	1.12602	1.56627	1.40643	1.68932	0.0413196	0.320216	0.103904	0.10346	0.162063	1.52441	0.171231	0.647334	0.492042	0.756442	1.38384	0.494557	0.983368	0.985228
dAMP	165300	101864	71553.2	237904	171612	92252	183397	206933	100574	94982.3	135388	128614	115804	139722	132069	181785	176991	185950	161425	150500	101796	75808.5	126007	214507	144155	163549	114890	142345	168716	129530	0.881422	1.25473	1.01272	0.854425	1.11291	0.29224	0.245766	0.477715	0.297138	0.298278	-0.182096	0.327375	0.0182326	-0.226975	0.154341	0.53426	0.609478	0.320831	0.527042
dATP-nega	211184	297689	368386	317070	140481	87265.8	72373.4	105153	362448	315367	518339	367605	280902	404626	282990	495326	638416	510555	630781	418189	327731	310826	327253	340104	298582	101318	390940	365961	549485	326479	2.94698	0.763755	0.815886	0.543385	0.914554	0.0121224	0.0371103	0.156447	0.0171091	0.228421	1.55924	-0.388818	-0.293561	-0.879953	-0.12886	1.91641	1.43051	0.805631	1.76677
dCDP-nega	175072	101045	316442	195554	51111	41215.4	39537	58885.5	138024	228350	210199	173385	214878	205263	226293	166783	132239	207935	249701	242865	152270	250633	127284	183068	197028	47687.2	187490	203304	208185	178314	4.13168	1.05088	0.969129	0.946409	1.10495	0.0234584	0.429266	0.445442	0.399855	0.402155	2.04673	0.0715913	-0.0452387	-0.0794638	0.143983	1.6297	0.367274	0.351208	0.398097
dCMP	201319	187642	278002	316212	205263	316169	259948	269932	349127	391261	479306	343194	267506	334793	238692	349119	502205	597279	522309	442468	415600	355011	332307	343209	245794	262828	390722	297527	516065	361532	0.935189	0.629076	0.826121	0.476284	0.679868	0.344282	0.0197004	0.13673	0.00976629	0.0406563	-0.0966697	-0.668694	-0.275575	-1.07011	-0.556674	0.463085	1.70553	0.864137	2.01027
dCTP-nega	354811	237771	987017	497593	111767	135100	107241	133648	788027	648498	600613	720150	1.04133e+06	718963	1.21171e+06	820172	1.21852e+06	826374	926958	1.10882e+06	709155	409039	1.22176e+06	735968	519298	121939	689322	948043	1.02017e+06	768980	4.25868	0.753346	0.547758	0.509032	0.675308	0.0503718	0.219896	0.0119332	0.0422943	0.00362261	2.09041	-0.408616	-0.86839	-0.974171	-0.566383	1.29781	0.657783	1.92324	1.37372
dehydroascorbic acid	17268.9	10860.3	12151.2	11763.8	9177.63	20789.2	N/A	15938.6	19445.8	N/A	16796	10693.1	26853	15544.9	35957.6	14316	5741.5	4603.66	6584.07	N/A	31875.5	N/A	20640.8	6547.92	13011	15301.8	15645	23167.9	5643.07	19688.1	0.850294	0.831643	0.561598	2.30566	0.660858	0.371161	0.183182	0.0618594	0.026904	0.208076	-0.233966	-0.265964	-0.83239	1.20518	-0.597587	0.430437	0.737117	1.20859	1.57018
deoxyadenosine	N/A	5025.74	4772.44	N/A	7607	N/A	N/A	N/A	N/A	N/A	5833.09	6730.19	7515.93	N/A	N/A	2018.49	N/A	5442.54	N/A	5046.92	4203.74	3356.3	7118.26	8088.13	4899.09	7607	6281.64	4767.21	5244.73	5691.61	0.644024	0.779906	1.02766	0.934098	0.860757	#DIV/0!	#DIV/0!	#DIV/0!	#DIV/0!	0.446879	-0.634813	-0.358627	0.0393698	-0.0983537	-0.216321	#DIV/0!	#DIV/0!	#DIV/0!	#DIV/0!
Deoxycholic acid	2523.64	N/A	N/A	1798.48	N/A	N/A	N/A	5040.19	3366.87	2524.12	3371.02	2523.63	N/A	1683.26	5075.85	N/A	4204.45	2514.06	1683.33	N/A	N/A	2523.64	1673.82	2523.61	2161.06	5040.19	2946.41	3379.56	2800.61	2240.35	0.428765	0.733453	0.63945	0.771637	0.964605	#DIV/0!	0.0239216	#DIV/0!	#DIV/0!	#DIV/0!	-1.22174	-0.447223	-0.645097	-0.374006	-0.0519892	#DIV/0!	1.62121	#DIV/0!	#DIV/0!
deoxyguanosine	5059.16	2523.61	5045.06	1683.25	N/A	N/A	N/A	1683.27	2523.61	5875.91	3281.8	N/A	3364.12	10939.7	4207.17	2535.93	5896.05	5047.51	4211.16	2523.64	5889.16	5888.14	13434.3	N/A	3577.77	1683.27	3893.77	5261.72	4419.59	8403.86	2.12548	0.918844	0.679963	0.809525	0.425729	#DIV/0!	0.440055	0.259015	0.153471	0.0997904	1.08779	-0.122108	-0.556473	-0.304852	-1.23199	#DIV/0!	0.356493	0.586675	0.813973
deoxyinosine	84763.6	84068.1	117751	148751	57118.7	23319.8	23086.3	43231.1	124081	108973	203124	107607	94386.6	42961.1	69356.9	125301	104128	120943	140784	145462	153036	146707	107858	112214	108833	36689	135947	83001.3	127830	129954	2.96638	0.80056	1.31123	0.851395	0.837479	0.013198	0.188039	0.069772	0.0534465	0.239528	1.5687	-0.320918	0.390915	-0.232099	-0.255875	1.87949	0.725752	1.15632	1.27208
deoxyribose-phosphate	2.70834e+06	2.30133e+06	2.53564e+06	3.26715e+06	1.6186e+06	2.54412e+06	1.46111e+06	1.29883e+06	2.15292e+06	1.4576e+06	2.5636e+06	2.67606e+06	2.23673e+06	1.39617e+06	2.20505e+06	1.84245e+06	2.24424e+06	1.8361e+06	1.79412e+06	1.18401e+06	1.89398e+06	1.76039e+06	1.87232e+06	1.57649e+06	2.70312e+06	1.73067e+06	2.21255e+06	1.9201e+06	1.76462e+06	1.77579e+06	1.56189	1.22172	1.4078	1.53184	1.5222	0.0612941	0.0381425	0.0250793	0.0468943	0.0189162	0.643295	0.288916	0.493442	0.61527	0.60616	1.21258	1.41859	1.60068	1.32888
deoxyuridine	172201	164038	315760	314885	335368	260664	256474	248969	416211	399820	422393	304710	542918	510618	450618	405144	291233	193592	298169	301488	299367	237926	224634	183226	241721	275369	385783	477325	271120	236288	0.877809	0.626572	0.506408	0.891564	1.02299	0.298923	0.0483612	0.0231811	0.211185	0.468195	-0.188022	-0.674447	-0.981627	-0.165589	0.0327973	0.524441	1.3155	1.63487	0.675336
dephospho-CoA-nega	16917	19374.4	22809.1	32531.7	7567.35	10100.2	9263.39	15149.8	118525	90792.9	165718	141336	18033.2	19871.5	30281.9	46260.5	23635.2	36197.4	30190.3	90013.1	24390.2	45434.6	24398.6	27173.1	22908	10520.2	129093	28611.8	45009	30349.1	2.17753	0.177454	0.800651	0.508966	0.754818	0.00389389	0.00272349	0.0817621	0.0815899	0.175022	1.12269	-2.49448	-0.320755	-0.974359	-0.405798	2.40962	2.56487	1.08745	1.08836
dephospho-CoA-posi	20188.1	20087.3	24396.3	25239.4	3346.97	N/A	N/A	3363.38	91695.5	146384	126184	141050	65670.8	22711.2	21014.9	43756.3	15982.2	25239.2	24548.4	28147.4	21888.3	25272.3	18812.6	13432.8	22477.8	3355.18	126328	38288.3	23479.3	19851.5	6.69943	0.177931	0.587066	0.957343	1.13229	0.041163	0.00158094	0.121678	0.326611	0.2693	2.74404	-2.49061	-0.768405	-0.0628922	0.179249	1.38549	2.80108	0.914789	0.485969
D-erythrose-4-phosphate	1.91002e+06	1.51742e+06	3.05243e+06	2.76366e+06	693753	860418	833423	722939	2.61538e+06	3.02988e+06	2.74868e+06	2.36141e+06	1.91991e+06	2.0141e+06	2.24404e+06	1.92887e+06	1.88264e+06	1.43425e+06	2.1805e+06	1.41854e+06	2.26501e+06	2.16132e+06	1.85311e+06	1.78164e+06	2.31088e+06	777633	2.68884e+06	2.02673e+06	1.72898e+06	2.01527e+06	2.97169	0.859436	1.1402	1.33656	1.14669	0.012284	0.23287	0.223686	0.0829225	0.285034	1.57128	-0.218538	0.18929	0.41852	0.197472	1.91066	0.632886	0.65036	1.08133
dGDP-nega	1.41831e+07	1.24904e+07	2.59367e+07	1.88505e+07	5.9989e+06	5.84467e+06	5.58222e+06	5.66395e+06	2.29584e+07	2.76294e+07	2.64675e+07	2.84761e+07	2.06876e+07	2.57416e+07	2.18658e+07	1.94862e+07	2.17402e+07	2.38994e+07	2.99075e+07	2.31617e+07	2.71855e+07	1.81272e+07	1.88748e+07	1.63853e+07	1.78652e+07	5.77244e+06	2.63828e+07	2.19453e+07	2.46772e+07	2.01432e+07	3.09491	0.677152	0.814078	0.723955	0.886909	0.0147966	0.0331738	0.17781	0.0146439	0.321468	1.6299	-0.562448	-0.296761	-0.466029	-0.173141	1.82984	1.4792	0.750044	1.83434
D-glucarate	79916.3	63204.9	71536.2	139653	72297	67428.6	53030.2	36905.8	47948.3	46813.4	104449	82442.4	57185.7	40387	51312	66015.4	98426.2	80732	71502.5	82257.3	75878.4	110692	100174	107366	88577.6	57415.4	70413.3	53725	83229.5	98527.6	1.54275	1.25797	1.64872	1.06426	0.899014	0.144979	0.20468	0.0371153	0.392099	0.306155	0.625505	0.331096	0.721348	0.0898479	-0.153585	0.838696	0.688925	1.43045	0.406605
D-gluconate	690226	662687	1.15341e+06	931542	858173	764822	741562	615352	1.30306e+06	1.03385e+06	1.27375e+06	1.08683e+06	598236	732349	576437	818637	594360	687242	674322	584409	777856	787215	895341	743750	859465	744977	1.17438e+06	681415	635083	801041	1.15368	0.731849	1.2613	1.35331	1.07294	0.245084	0.034827	0.145256	0.0729353	0.293533	0.206243	-0.450382	0.334907	0.436493	0.101564	0.610686	1.45808	0.837865	1.13706
D-glucono-?-lactone-6-phosphate	129013	217748	297134	283157	77815.2	8528.56	61415	69007	233735	142557	96855.1	247131	58969.8	111997	143086	102063	60199.8	75493.5	129733	93746.1	224516	173820	170805	83369.9	231763	54191.4	180070	104029	89793	163128	4.27675	1.28707	2.22787	2.58108	1.42075	0.0124994	0.235412	0.00705495	0.00617736	0.178795	2.09651	0.364095	1.15567	1.36797	0.506649	1.90311	0.628172	2.15151	2.2092
D-glucosamine-1-phosphate	8492.29	24396	20184.3	14307.3	7579.47	10935.9	6703.55	2525.26	17672.8	34490.8	17204.1	15150.6	26080.6	N/A	8510.45	4204.54	5986.34	10093.5	11780.7	7571.11	15995	37843.5	15136.7	10919.2	16845	6936.05	21129.6	12931.9	8857.91	19973.6	2.42861	0.797223	1.3026	1.90169	0.843361	0.0232885	0.136086	0.448337	0.0234188	0.265242	1.28013	-0.326944	0.381389	0.92728	-0.245778	1.63286	0.866187	0.348395	1.63044
D-glucosamine-6-phosphate	82690.2	59722.4	105999	82427.8	27926.4	26080.7	39425.6	54664	86655.1	71512.5	83764.2	64606.4	46892.1	58128.1	45396.3	66020.8	60569.9	65652.5	41227.8	57207.4	84088.2	21200.2	61404.4	78379.3	82710	37024.2	76634.5	54109.3	56164.4	61268	2.23395	1.07928	1.52857	1.47264	1.34997	0.007519	0.257697	0.0554126	0.0826985	0.0825428	1.15959	0.110066	0.612184	0.558405	0.432927	2.12384	0.588891	1.25639	1.0825
D-glyceraldehdye-3-phosphate	9.25026e+06	1.45294e+07	2.11361e+07	2.56971e+07	5.19305e+06	5.7946e+06	4.53362e+06	5.46628e+06	2.06657e+07	1.97625e+07	2.62182e+07	1.79425e+07	3.28005e+07	3.58981e+07	3.84228e+07	3.90533e+07	3.27818e+07	2.49958e+07	2.76818e+07	2.96116e+07	2.71492e+07	3.42518e+07	3.22369e+07	3.14636e+07	1.76532e+07	5.24689e+06	2.11472e+07	3.65437e+07	2.87677e+07	3.12754e+07	3.36451	0.834777	0.483072	0.613647	0.564445	0.0216033	0.224831	0.00178515	0.0418371	0.0119732	1.7504	-0.260537	-1.04969	-0.70452	-0.825095	1.66548	0.648144	2.74833	1.37844
dGMP	14301.9	8818.2	3995.4	N/A	14255.2	12260.1	N/A	2488.71	6851.6	6553.22	22811.3	12411.4	11818	9241.84	5920.84	10941.5	3363.95	5120.71	8343.68	10935.2	8413.53	4086.91	4101.94	8969.12	9038.5	9668	12156.9	9480.53	6940.89	6392.88	0.934888	0.743487	0.953375	1.30221	1.41384	0.254322	0.370989	0.487726	0.259302	0.098265	-0.0971349	-0.42762	-0.0688842	0.380962	0.499618	0.594616	0.430639	0.311824	0.586194
dGTP	5.80265e+07	5.28769e+07	7.47835e+07	6.46744e+07	2.09202e+07	2.56119e+07	2.80643e+07	2.48058e+07	6.82435e+07	7.0513e+07	7.97522e+07	6.79661e+07	7.31143e+07	7.22222e+07	6.73133e+07	7.40404e+07	9.12152e+07	8.526e+07	7.6291e+07	8.42981e+07	6.513e+07	6.53426e+07	6.77663e+07	6.73879e+07	6.25903e+07	2.48506e+07	7.16187e+07	7.16726e+07	8.42661e+07	6.64067e+07	2.51867	0.873938	0.873281	0.74277	0.94253	0.00129328	0.0339684	0.110194	0.0305786	0.211562	1.33266	-0.194398	-0.195482	-0.429013	-0.085389	2.88831	1.46892	0.957842	1.51458
dihydroorotate	629676	870327	860442	743772	922558	859707	810246	1.19509e+06	864409	903530	615763	758886	832315	984844	933295	900525	1.00189e+06	1.03818e+06	1.26949e+06	930570	969852	1.05195e+06	1.06693e+06	1.06923e+06	776054	946900	785647	912745	1.06003e+06	1.03949e+06	0.819574	0.98779	0.850242	0.732103	0.746572	0.126223	0.464204	0.00811042	0.00983382	0.0036872	-0.287054	-0.0177234	-0.234054	-0.449881	-0.421646	0.89886	0.333291	2.09096	2.00728
dihydroxy-acetone-phosphate	1.24453e+07	2.38052e+07	2.70161e+07	3.27794e+07	9.62656e+06	9.58443e+06	9.41365e+06	1.03371e+07	2.59591e+07	2.1833e+07	3.03807e+07	2.36932e+07	3.64016e+07	3.94219e+07	4.33388e+07	3.87438e+07	3.99487e+07	2.70746e+07	3.08675e+07	3.65539e+07	2.68057e+07	3.70832e+07	3.23665e+07	3.38616e+07	2.40115e+07	9.74044e+06	2.54665e+07	3.94765e+07	3.36112e+07	3.25292e+07	2.46513	0.942866	0.608247	0.714391	0.738151	0.0209309	0.389924	0.0123585	0.103082	0.0378418	1.30167	-0.084876	-0.71727	-0.485215	-0.438012	1.67921	0.40902	1.90804	0.986817
Diiodothyronine	N/A	N/A	N/A	2523.84	N/A	N/A	N/A	N/A	N/A	N/A	N/A	N/A	N/A	N/A	N/A	N/A	N/A	N/A	N/A	N/A	N/A	N/A	N/A	N/A	2523.84	#DIV/0!	#DIV/0!	#DIV/0!	#DIV/0!	#DIV/0!	#DIV/0!	#DIV/0!	#DIV/0!	#DIV/0!	#DIV/0!	#DIV/0!	#DIV/0!	#DIV/0!	#DIV/0!	#DIV/0!	#DIV/0!	#DIV/0!	#DIV/0!	#DIV/0!	#DIV/0!	#DIV/0!	#DIV/0!	#DIV/0!	#DIV/0!
dimethylglycine	1.3983e+06	745584	438896	835358	921286	1.94825e+06	870578	1.07618e+06	3.58432e+06	3.82579e+06	2.6407e+06	3.32028e+06	1.68593e+06	1.41646e+06	1.81655e+06	485685	1.15299e+06	1.85023e+06	2.46022e+06	1.11875e+06	1.40194e+06	2.58248e+06	2.76314e+06	2.05443e+06	854534	1.20408e+06	3.34277e+06	1.35116e+06	1.64555e+06	2.2005e+06	0.709701	0.255636	0.632446	0.5193	0.388337	0.19289	0.000636577	0.131478	0.104264	0.0373723	-0.494716	-1.96784	-0.660985	-0.945359	-1.36462	0.71469	3.19615	0.881148	0.981867
DL-Pipecolic acid	3.06164e+07	2.87224e+07	4.51325e+07	4.51594e+07	2.99865e+07	2.84658e+07	2.80209e+07	3.83816e+07	4.76982e+07	4.37388e+07	4.43742e+07	4.58037e+07	4.17131e+07	4.11326e+07	3.85506e+07	3.88907e+07	3.47447e+07	2.86914e+07	3.81932e+07	3.77233e+07	3.26522e+07	3.05661e+07	3.4213e+07	3.08924e+07	3.74077e+07	3.12137e+07	4.54038e+07	4.00718e+07	3.48381e+07	3.20809e+07	1.19844	0.82389	0.933517	1.07376	1.16604	0.106738	0.0929396	0.323549	0.213232	0.14947	0.261155	-0.279477	-0.0992515	0.102667	0.221619	0.971679	1.0318	0.49006	0.671147
D-sedoheptulose-1-7-phosphate	6.24388e+06	2.9146e+06	8.41504e+06	1.04271e+07	2.2307e+06	2.54148e+06	2.85739e+06	2.64247e+06	8.41706e+06	1.05777e+07	9.24898e+06	8.65945e+06	7.45973e+06	7.27487e+06	5.32505e+06	6.54451e+06	6.12318e+06	6.22601e+06	5.78816e+06	6.1425e+06	7.7201e+06	6.82059e+06	7.02434e+06	6.96654e+06	7.00016e+06	2.56801e+06	9.22581e+06	6.65104e+06	6.06996e+06	7.13289e+06	2.72591	0.758759	1.05249	1.15325	0.981392	0.0327328	0.172289	0.433938	0.306435	0.469826	1.44674	-0.398287	0.0738076	0.2057	-0.027099	1.48502	0.763741	0.362572	0.513662
dTDP-nega	214958	346190	628696	1.34105e+06	234471	78917.9	171654	242017	619810	1.04117e+06	1.18111e+06	603414	754212	840129	677160	291266	1.07144e+06	1.00357e+06	1.07741e+06	982491	298251	928621	739353	651743	632723	181765	861376	640692	1.03373e+06	654492	3.481	0.734549	0.987563	0.61208	0.96674	0.0767223	0.267657	0.492076	0.114743	0.469654	1.7995	-0.445069	-0.0180554	-0.708209	-0.0488	1.11508	0.572422	0.307968	0.940274
dTMP	2518.21	9979.68	23178	41640.4	5075.75	8411.39	5018.74	1665.84	29442.4	26469.4	18293.3	26161.8	7662.33	13406.8	12848.1	32211.4	19346	19336	27500.3	38709	7233.47	22503.7	14179.1	32988.2	19329.1	5042.93	25091.7	16532.2	26222.8	19226.1	3.83291	0.770336	1.16918	0.737109	1.00536	0.117901	0.297009	0.272415	0.0981253	0.492836	1.93844	-0.37644	0.225498	-0.44005	0.00770609	0.928483	0.52723	0.564769	1.00822
dTMP-nega	101861	67698.8	200208	187709	75599.3	73729	95840.5	96087.7	329087	206747	236704	226777	283358	269451	182516	172924	188374	153668	195133	266626	172165	178501	139600	206028	139369	85314.2	249829	227062	200950	174073	1.6336	0.557859	0.613794	0.693551	0.800635	0.0662401	0.0471218	0.120469	0.0349819	0.208627	0.708056	-0.842027	-0.704174	-0.527927	-0.320783	1.17888	1.32678	0.919126	1.45616
dTTP-nega	2.25497e+06	5.38944e+06	7.32515e+06	5.24559e+06	1.34698e+06	1.11571e+06	423502	1.43162e+06	2.93028e+06	2.7969e+06	1.35831e+07	5.71825e+06	4.22907e+06	8.8458e+06	5.63812e+06	8.88362e+06	8.9345e+06	8.947e+06	1.08987e+07	8.05722e+06	4.22732e+06	5.9443e+06	6.62694e+06	8.96135e+06	5.05379e+06	1.07945e+06	6.25713e+06	6.89915e+06	9.20935e+06	6.43998e+06	4.6818	0.807684	0.732523	0.548767	0.784752	0.0239762	0.280212	0.115991	0.00844666	0.12011	2.22706	-0.308137	-0.449054	-0.865734	-0.349691	1.62022	0.552513	0.935576	2.07331
dUMP-nega	151326	183386	398504	600176	603140	342372	473603	255350	317975	640733	398870	400570	517409	865565	492658	399981	290328	155246	211109	167389	309461	321402	252529	257820	333348	418616	439537	568903	206018	285303	0.79631	0.758407	0.585948	1.61805	1.1684	0.320048	0.250168	0.150022	0.186129	0.358049	-0.328598	-0.398956	-0.771155	0.694257	0.224534	0.494785	0.601768	0.823844	0.730187
dUTP-nega	24949.9	35269.7	121742	64421.9	9143.98	17139.1	N/A	N/A	84566.2	60997.7	65209.2	79475.8	131063	79343.7	159953	103406	130779	118778	89548	120813	92557.2	93190.3	88476.4	78644.1	61595.7	13141.5	72562.2	118441	114979	88217	4.68711	0.848868	0.520052	0.535712	0.69823	0.0217709	0.341932	0.0204587	0.0879659	0.166262	2.2287	-0.236388	-0.943272	-0.900471	-0.518226	1.66212	0.46606	1.68912	1.05569
ethanolamine	35441.8	8595.72	65652.4	49860.6	58667.3	39234.9	34749.3	82300.2	35665.3	57757.6	29954.6	88896.8	57414.6	27030.2	24235.5	36238.2	39172.7	35800.7	5837.19	34814.3	26886	30871	42088.2	N/A	39887.6	53738	53068.6	36229.6	28906.2	33281.7	0.742262	0.751625	1.10097	1.3799	1.19848	0.212653	0.272876	0.411047	0.296619	0.415257	-0.43	-0.411916	0.138773	0.464561	0.261211	0.672329	0.564035	0.386108	0.527801
FAD	41250.3	26077.5	90012.3	41219.5	42061.9	37854.9	34490.6	33639.6	67302.9	63921.7	91700.2	83286.6	52996.8	69783.4	53031.9	94202.7	56364.5	75711.2	25235.9	65614.9	67301.5	78235.7	73236.3	58882	49639.9	37011.7	76552.9	67503.7	55731.6	69413.9	1.34119	0.648439	0.735366	0.890696	0.715129	0.228619	0.0295637	0.221858	0.410635	0.129355	0.423518	-0.624956	-0.443466	-0.166995	-0.483724	0.640887	1.52924	0.653925	0.386544
Flavone	11302.5	N/A	16389.1	4864.24	13202.8	15908.6	7300.65	N/A	27375.6	8458.81	29620.8	N/A	10793.5	N/A	6399.89	8589.45	5580.25	6057.6	9194.9	6639.65	11629.6	4908.73	10151.4	N/A	10852	12137.3	21818.4	8594.29	6868.1	8896.59	0.894096	0.497376	1.26269	1.58005	1.21979	0.315609	0.030768	0.316816	0.15648	0.266679	-0.161498	-1.00759	0.336505	0.659972	0.28663	0.50085	1.5119	0.499193	0.805542
FMN	5887.95	4204.33	6731.05	7572.69	3368.04	N/A	3363.98	6728.32	N/A	6639.51	7571.01	5890.38	4204.67	4190.42	5890.32	1683.2	3364.33	4215.19	6549.65	8414.11	N/A	3363.97	4204.61	1682.82	6099	4486.78	6700.3	3992.15	5635.82	3083.8	1.35933	0.910258	1.52775	1.08219	1.97775	0.0469961	0.350548	0.102564	0.283357	0.0865896	0.442895	-0.135652	0.611407	0.113948	0.983863	1.32794	0.455252	0.989003	0.547667
folate	153146	129557	257419	101786	458512	134644	407985	432350	496319	353598	275062	339034	290222	261638	218729	395403	155631	226290	185913	142181	243969	121978	137962	137121	160477	358373	366003	291498	177504	160258	0.447794	0.438458	0.550526	0.904078	1.00137	0.0395683	0.0283905	0.0745503	0.331262	0.498189	-1.15909	-1.18949	-0.861117	-0.145481	0.00197513	1.40265	1.54683	1.12755	0.479829
fructose-1,6-bisphosphate	7.59621e+06	7.92265e+06	4.14865e+06	1.64508e+07	1.88843e+06	1.99541e+06	1.75338e+06	1.79125e+06	6.27244e+06	5.87807e+06	1.22086e+07	2.37194e+06	9.40112e+06	1.92549e+07	9.96748e+06	1.86384e+07	1.44101e+07	1.18353e+07	4.9251e+06	8.70444e+06	1.34005e+07	1.66735e+07	1.76384e+07	1.97512e+07	9.02957e+06	1.85712e+06	6.68276e+06	1.43155e+07	9.96874e+06	1.68659e+07	4.86215	1.35117	0.630757	0.905789	0.535374	0.0358421	0.320368	0.0482473	0.392415	0.0186452	2.28159	0.434214	-0.664845	-0.142753	-0.901381	1.44561	0.49435	1.31653	0.406255
fructose-6-phosphate	1.79376e+06	1.65964e+06	4.37351e+06	3.21029e+06	1.03151e+06	1.11922e+06	1.32376e+06	1.28223e+06	3.95262e+06	4.53679e+06	2.8996e+06	4.1467e+06	4.00683e+06	3.26963e+06	3.65252e+06	3.22609e+06	2.64665e+06	2.53197e+06	3.54636e+06	2.6377e+06	2.90213e+06	2.17629e+06	2.70258e+06	2.35556e+06	2.7593e+06	1.18918e+06	3.88393e+06	3.53877e+06	2.84067e+06	2.53414e+06	2.32034	0.710441	0.779735	0.971355	1.08885	0.0366049	0.161788	0.167975	0.434596	0.372888	1.21434	-0.493214	-0.358944	-0.0419296	0.122806	1.43646	0.791053	0.774756	0.361915
fumarate	3.61248e+06	3.10417e+06	5.81512e+06	4.79914e+06	4.88797e+06	4.68949e+06	4.1095e+06	5.34965e+06	5.43322e+06	4.41997e+06	4.91247e+06	4.42296e+06	3.28478e+06	3.66719e+06	3.2297e+06	3.85025e+06	3.27095e+06	3.75021e+06	3.55712e+06	3.77602e+06	4.9974e+06	5.09706e+06	4.37902e+06	4.97255e+06	4.33273e+06	4.75916e+06	4.79715e+06	3.50798e+06	3.58858e+06	4.86151e+06	0.910398	0.903187	1.23511	1.20737	0.891231	0.303116	0.26456	0.151183	0.154804	0.267386	-0.13543	-0.146903	0.304634	0.271864	-0.166129	0.518392	0.577476	0.820498	0.810217
GDP-nega	657771	386464	1.28476e+06	918207	151448	157405	91537	123711	1.16921e+06	732508	1.50141e+06	1.51151e+06	566018	1.33281e+06	920480	962892	1.0623e+06	1.13661e+06	1.07653e+06	1.08683e+06	778907	606024	812032	784606	811800	131025	1.22866e+06	945549	1.09057e+06	745392	6.19575	0.66072	0.858548	0.744381	1.08909	0.0228291	0.00792035	0.334844	0.130263	0.348193	2.63128	-0.597889	-0.220029	-0.425887	0.123124	1.64151	2.10126	0.475157	0.885179
Geranyl-PP	92051.8	170404	156263	276961	77614.8	121343	103323	149950	299885	193930	274682	258276	234752	124368	258499	210604	289394	207902	303703	320512	202739	286905	229688	250239	173920	113058	256693	207056	280378	242393	1.53833	0.677541	0.839968	0.620307	0.717514	0.0412673	0.10017	0.286022	0.0368858	0.0653423	0.621367	-0.561621	-0.251593	-0.688947	-0.478922	1.38439	0.999263	0.5436	1.43314
glucono-?-lactone	12596.7	19428.2	25857.4	61787.4	38759	34342.6	39389.8	26393.6	54629.5	62730.1	34215.5	26956.2	34655.2	21667.1	28085.4	24496.5	26380.2	33115.7	36124.7	22873.7	16631.3	45656.8	46752.2	40205.3	29917.4	34721.3	44632.8	27226.1	29623.6	37311.4	0.861646	0.670302	1.09885	1.00992	0.801831	0.374468	0.241064	0.42132	0.491627	0.27057	-0.214833	-0.577118	0.135998	0.0142412	-0.318629	0.426586	0.617868	0.375388	0.308364
glucosamine	879130	848565	1.18332e+06	1.0639e+06	1.16607e+06	991831	881578	1.07637e+06	719102	740128	666560	726177	427964	526778	304764	420950	387050	365484	360499	299059	392895	330597	369030	473904	993730	1.02896e+06	712991	420114	353023	391606	0.965759	1.39375	2.36538	2.81491	2.53757	0.398607	0.0282208	0.00893582	0.00278142	0.00193913	-0.0502642	0.478969	1.24207	1.49309	1.34345	0.399456	1.54943	2.04887	2.55573
glucose-1-phosphate	509022	590501	1.45073e+06	1.07147e+06	296811	323769	346535	355607	1.42296e+06	1.23712e+06	1.00994e+06	1.43404e+06	904457	1.03146e+06	1.16661e+06	1.11933e+06	693456	786840	1.0139e+06	928392	1.03461e+06	820988	1.00286e+06	780907	905431	330680	1.27602e+06	1.05547e+06	855648	909841	2.73808	0.709576	0.85785	1.05818	0.995153	0.0355548	0.147597	0.220341	0.381724	0.492837	1.45317	-0.49497	-0.221203	0.0815877	-0.00700928	1.4491	0.830924	0.656905	0.418251
glucose-6-phosphate	1.79698e+06	2.24493e+06	2.80355e+06	2.39249e+06	1.01502e+06	1.4873e+06	1.3924e+06	1.62785e+06	3.13708e+06	3.07145e+06	2.1218e+06	3.10456e+06	2.74438e+06	1.63362e+06	2.73756e+06	2.16204e+06	2.40984e+06	1.85276e+06	3.33595e+06	1.98352e+06	1.63729e+06	1.19614e+06	2.10735e+06	1.78899e+06	2.30949e+06	1.38064e+06	2.85872e+06	2.3194e+06	2.39552e+06	1.68244e+06	1.67276	0.807874	0.995726	0.964087	1.3727	0.00516256	0.146813	0.489052	0.389918	0.0208073	0.742233	-0.307798	-0.00617876	-0.052764	0.457014	2.28714	0.833235	0.310645	0.409027
glutamate	6.69819e+07	6.25589e+07	8.86325e+07	7.63731e+07	6.71231e+07	7.02251e+07	6.86489e+07	7.83097e+07	8.38934e+07	8.83692e+07	8.29521e+07	8.55451e+07	9.34834e+07	8.82664e+07	8.80856e+07	8.08128e+07	7.81182e+07	6.89608e+07	7.46471e+07	8.31952e+07	7.31811e+07	7.05814e+07	7.08564e+07	6.87982e+07	7.36366e+07	7.10767e+07	8.51899e+07	8.7662e+07	7.62303e+07	7.08543e+07	1.03602	0.864381	0.840006	0.965975	1.03927	0.349787	0.0909532	0.0703737	0.338153	0.339432	0.0510467	-0.21026	-0.251529	-0.0499418	0.0555679	0.456196	1.04118	1.15259	0.470887
glutamine	5.50888e+07	5.58549e+07	8.58987e+07	7.13249e+07	6.35417e+07	7.62577e+07	6.81776e+07	6.33046e+07	7.17264e+07	7.14143e+07	7.22339e+07	7.07904e+07	6.45635e+07	6.74364e+07	6.28012e+07	6.2655e+07	6.08248e+07	5.68358e+07	6.51139e+07	6.44357e+07	6.48043e+07	6.5926e+07	6.42917e+07	5.93753e+07	6.70418e+07	6.78204e+07	7.15412e+07	6.4364e+07	6.18025e+07	6.35993e+07	0.98852	0.937108	1.0416	1.08477	1.05413	0.466332	0.288577	0.382518	0.216431	0.347089	-0.0166576	-0.0937134	0.0588078	0.117396	0.0760501	0.331305	0.539738	0.417348	0.66468
glutathione	1.59895e+07	9.81034e+06	2.78359e+07	2.27566e+07	1.00519e+07	1.00048e+07	4.52765e+06	4.4145e+06	3.55132e+07	3.15577e+07	2.95256e+06	2.7932e+07	2.97409e+07	3.34289e+06	2.99941e+07	2.16615e+07	2.10755e+06	2.8846e+07	2.20419e+07	2.0753e+07	2.55411e+07	1.95646e+07	2.12014e+07	1.60275e+07	1.90981e+07	7.24971e+06	2.44888e+07	2.11849e+07	1.84371e+07	2.05836e+07	2.63432	0.779868	0.901497	1.03585	0.927828	0.0585031	0.3251	0.329474	0.465448	0.38669	1.39743	-0.358698	-0.149606	0.0508139	-0.108071	1.23282	0.487983	0.482179	0.332129
glutathione disulfide-nega	2.78965e+07	3.17999e+07	4.77527e+07	4.63358e+07	5.25058e+07	5.32882e+07	4.98956e+07	5.24523e+07	4.90516e+07	4.6756e+07	4.80887e+07	3.49877e+07	4.16144e+07	5.49687e+07	3.39652e+07	4.38068e+07	4.98609e+07	3.80407e+07	4.69806e+07	3.48877e+07	4.63659e+07	3.81922e+07	4.12164e+07	4.00808e+07	3.84462e+07	5.20355e+07	4.4721e+07	4.35888e+07	4.24425e+07	4.14638e+07	0.738847	0.859691	0.882022	0.905843	0.927223	0.0460451	0.227117	0.288502	0.304185	0.323964	-0.436653	-0.21811	-0.181114	-0.142667	-0.109011	1.33682	0.643751	0.539851	0.516862
glutathione disulfide-posi	6.44815e+06	6.0236e+06	1.6055e+07	1.26762e+07	1.09743e+07	6.86806e+06	1.36731e+07	1.4301e+07	9.33111e+06	1.16872e+07	1.76908e+07	1.2148e+07	1.21492e+07	1.79523e+07	1.47943e+07	1.22556e+07	1.81661e+07	1.134e+07	1.42093e+07	1.45971e+07	1.4194e+07	1.19814e+07	1.57533e+07	1.37104e+07	1.03007e+07	1.14541e+07	1.27143e+07	1.42879e+07	1.45782e+07	1.39098e+07	0.899303	0.810171	0.720943	0.706587	0.740538	0.238039	0.0793163	0.142315	0.117041	0.0788903	-0.15312	-0.303702	-0.472043	-0.50106	-0.433353	0.623351	1.10064	0.846748	0.931664
glutathione-nega	1.32254e+07	1.66571e+07	2.79396e+07	4.11383e+07	9.4918e+06	7.07013e+06	3.89275e+06	4.03026e+06	2.82687e+07	2.62758e+07	3.87186e+06	2.28039e+07	2.47631e+07	4.01039e+06	2.30116e+07	1.36845e+07	4.25289e+06	2.1721e+07	1.94163e+07	2.51364e+07	1.16189e+07	2.3443e+07	1.92427e+07	1.74844e+07	2.47401e+07	6.12123e+06	2.03051e+07	1.63674e+07	1.76316e+07	1.79472e+07	4.04168	1.21842	1.51155	1.40316	1.37849	0.0444967	0.34099	0.189093	0.102454	0.184795	2.01496	0.285012	0.596024	0.488684	0.463089	1.35167	0.467258	0.723324	0.989469
Gluterate	358582	408909	672964	615670	465853	395891	461084	587081	662703	585300	683319	698607	561882	600835	595820	603198	552517	516590	708187	410702	772607	684624	638343	684731	514032	477477	657482	590434	546999	695076	1.07656	0.781818	0.8706	0.939731	0.739533	0.308773	0.05438	0.181094	0.363045	0.0854045	0.106425	-0.355095	-0.199918	-0.0896807	-0.435314	0.51036	1.26456	0.742096	0.440039
glycerate	176181	167092	246457	275222	131603	211320	249092	185722	268306	297975	267132	339316	262582	357744	259096	218990	264927	212438	252968	245150	300634	342086	281994	192235	216238	194434	293182	274603	243871	279237	1.11214	0.737554	0.787456	0.886691	0.774388	0.253052	0.022638	0.175005	0.179205	0.173267	0.153337	-0.439179	-0.344728	-0.173497	-0.368872	0.59679	1.64516	0.75695	0.746651
glycerol 3-phosphate25	5.66195e+07	5.88359e+07	8.13802e+07	8.78544e+07	5.7237e+07	5.74361e+07	5.77964e+07	4.6315e+07	6.84304e+07	6.44179e+07	8.4348e+07	6.75291e+07	6.69099e+07	6.71091e+07	6.69158e+07	6.55186e+07	7.97916e+07	6.84963e+07	7.6134e+07	7.83972e+07	5.49857e+07	5.93255e+07	6.50358e+07	6.47858e+07	7.11725e+07	5.46961e+07	7.11814e+07	6.66134e+07	7.57048e+07	6.10332e+07	1.30124	0.999876	1.06844	0.940132	1.16613	0.0988651	0.499537	0.307703	0.29283	0.0868809	0.379882	-0.000179564	0.0955081	-0.0890646	0.221725	1.00496	0.301433	0.511869	0.533385
Glycerophosphocholine	1.47243e+08	1.40675e+08	1.84195e+08	1.51803e+08	1.3888e+08	1.51898e+08	1.31984e+08	1.38492e+08	1.44494e+08	1.43246e+08	1.52393e+08	1.56807e+08	1.43625e+08	1.35191e+08	1.4702e+08	1.41057e+08	1.4801e+08	1.33119e+08	1.48248e+08	1.37974e+08	1.4727e+08	1.42718e+08	1.35012e+08	1.44286e+08	1.55979e+08	1.40313e+08	1.49235e+08	1.41723e+08	1.41838e+08	1.42322e+08	1.11165	1.04519	1.10059	1.0997	1.09596	0.16164	0.242939	0.0822848	0.0848997	0.169192	0.152698	0.0637647	0.138274	0.137109	0.132196	0.791452	0.614503	1.08468	1.07109
glycine	N/A	7568.87	N/A	N/A	N/A	N/A	N/A	2523.7	N/A	N/A	3361.82	N/A	3364.1	N/A	N/A	2523.64	N/A	N/A	N/A	N/A	N/A	N/A	N/A	N/A	7568.87	2523.7	3361.82	2943.87	#DIV/0!	#DIV/0!	2.99912	2.25142	2.57106	#DIV/0!	#DIV/0!	#DIV/0!	#DIV/0!	#DIV/0!	#DIV/0!	#DIV/0!	1.58454	1.17084	1.36237	#DIV/0!	#DIV/0!	#DIV/0!	#DIV/0!	#DIV/0!	#DIV/0!
glycolate	33254.1	34252.4	28326	88540.8	14353.1	21647.7	46265.4	59774.9	24734.7	27997.3	39815.4	19458.8	N/A	28390.8	62015.6	39396.6	28240.2	21977	27053	22937.8	40216.2	19923.4	24012	64515.9	46093.3	35510.3	28001.5	43267.7	25052	37166.8	1.29803	1.6461	1.06531	1.83991	1.24017	0.185281	0.189517	0.397221	0.12799	0.136052	0.376322	0.719051	0.0912685	0.879633	0.310541	0.732168	0.722352	0.400968	0.892823
glyoxylate	159007	183189	272647	190817	211485	263319	182677	222517	220618	236871	240216	188764	147564	200670	106764	190543	235414	247742	183346	151116	201409	234384	221785	255830	201415	219999	221617	161385	204404	228352	0.915525	0.908842	1.24804	0.985374	0.882037	0.327191	0.218152	0.207247	0.472788	0.190924	-0.127329	-0.137898	0.319662	-0.0212567	-0.181089	0.485199	0.661241	0.683513	0.325333
GMP	1.08175e+06	1.13669e+06	1.49099e+06	1.5442e+06	383608	447969	289378	434683	2.4943e+06	2.5446e+06	2.50617e+06	2.4888e+06	1.42086e+06	1.45219e+06	1.59908e+06	1.19842e+06	1.36836e+06	1.30154e+06	1.97929e+06	1.61426e+06	1.50193e+06	1.83901e+06	1.49223e+06	1.73842e+06	1.31341e+06	388909	2.50847e+06	1.41764e+06	1.56586e+06	1.6429e+06	3.37715	0.523589	0.926475	0.838776	0.799444	0.00316909	0.00121559	0.279132	0.0340005	0.0584848	1.75581	-0.933492	-0.110176	-0.253642	-0.322931	2.49906	2.91521	0.554191	1.46851
GTP-nega	2.45563e+06	3.29347e+06	6.85316e+06	5.52162e+06	748830	730124	745659	597057	6.71025e+06	7.40588e+06	6.16808e+06	6.52365e+06	6.00722e+06	9.66951e+06	6.08953e+06	5.58437e+06	6.89589e+06	7.13732e+06	9.01437e+06	6.85256e+06	5.34813e+06	3.65695e+06	5.21535e+06	3.85237e+06	4.53097e+06	705417	6.70196e+06	6.83766e+06	7.47504e+06	4.5182e+06	6.42311	0.676066	0.66265	0.606147	1.00283	0.0165734	0.0856173	0.12799	0.0133373	0.495649	2.68327	-0.564763	-0.593682	-0.72226	0.00407247	1.78059	1.06744	0.892825	1.87493
Guanidoacetic acid	746102	530262	902753	805409	618453	710456	628477	564605	971073	1.08948e+06	1.09273e+06	1.16446e+06	1.13468e+06	1.10562e+06	977154	1.09661e+06	959964	1.0119e+06	1.12955e+06	1.01275e+06	1.38175e+06	1.20948e+06	1.12145e+06	1.10696e+06	746132	630498	1.07944e+06	1.07852e+06	1.02854e+06	1.20491e+06	1.1834	0.691224	0.691813	0.725427	0.619242	0.172611	0.0141499	0.0248943	0.0119746	0.0145136	0.242939	-0.532775	-0.531546	-0.463099	-0.691424	0.762932	1.84925	1.6039	1.92174
guanine	86587.3	70881.4	200928	180308	275667	233311	229642	222209	195353	185083	155649	178316	166782	175857	205250	154230	131431	145357	196473	164411	80428.8	123430	113734	102738	134676	240207	178600	175530	159418	105083	0.560667	0.754066	0.767256	0.844801	1.28162	0.0410959	0.176245	0.139083	0.163537	0.216763	-0.834784	-0.407237	-0.38222	-0.243317	0.35797	1.3862	0.753883	0.856726	0.786383
guanosine	N/A	5210.97	4196.13	N/A	7008.21	7137.83	13294.2	10445.9	6563.05	N/A	18660.6	7398.3	7716.65	4960.84	11743.9	2359.08	2690.03	11637.3	2074.63	N/A	12875.6	N/A	15206.1	5511.39	4703.55	9471.54	10874	6695.13	5467.31	11197.7	0.496598	0.43255	0.702532	0.860303	0.420046	0.183567	#DIV/0!	0.260544	0.351497	#DIV/0!	-1.00985	-1.20906	-0.509363	-0.217084	-1.25138	0.736205	#DIV/0!	0.584118	0.454079
guanosine 5-diphosphate,3-diphosphate	33943.9	76551.9	142263	82866.1	90022.7	110201	24254.7	82451.3	105340	134929	148907	152371	190955	233032	181715	118293	169089	192640	233076	242968	164263	171600	215360	216024	83906.3	76732.4	135387	180999	209443	191812	1.09349	0.619752	0.463574	0.400616	0.43744	0.432428	0.021503	0.0334163	0.00167637	0.00250265	0.128943	-0.690237	-1.10913	-1.31971	-1.19284	0.364086	1.6675	1.47604	2.77563
hexose-phosphate	2.00015e+07	1.67475e+07	3.14908e+07	2.69893e+07	1.10613e+07	1.09626e+07	1.22793e+07	1.27136e+07	3.8313e+07	4.16905e+07	2.90954e+07	3.20865e+07	3.01809e+07	2.6356e+07	3.10294e+07	2.46558e+07	2.3754e+07	2.40439e+07	2.69925e+07	2.71428e+07	2.36713e+07	1.80245e+07	2.61528e+07	2.04257e+07	2.38073e+07	1.17542e+07	3.52963e+07	2.80556e+07	2.54833e+07	2.20686e+07	2.02542	0.674497	0.848575	0.93423	1.07878	0.0133679	0.0804506	0.14319	0.276941	0.267865	1.01822	-0.568117	-0.236885	-0.09815	0.109407	1.87394	1.09447	0.844088	0.557613
histidine	1.52883e+07	1.30048e+07	2.47891e+07	2.38118e+07	1.90874e+07	2.80919e+07	3.01077e+07	2.32364e+07	2.51693e+07	3.0194e+07	2.61276e+07	2.16997e+07	1.862e+07	2.52209e+07	2.09393e+07	1.7532e+07	1.84273e+07	1.71723e+07	1.8566e+07	1.16982e+07	2.42184e+07	1.88133e+07	1.99726e+07	1.30147e+07	1.92235e+07	2.51309e+07	2.57976e+07	2.0578e+07	1.64659e+07	1.90048e+07	0.764936	0.745165	0.934176	1.16747	1.01151	0.0859242	0.113712	0.382944	0.26512	0.482501	-0.386589	-0.424367	-0.0982331	0.223386	0.0165112	1.06588	0.944193	0.416865	0.576558
histidinol	N/A	N/A	N/A	N/A	N/A	N/A	N/A	N/A	N/A	4203.17	N/A	N/A	2502.69	N/A	1674.79	N/A	N/A	N/A	2523.79	4282.41	N/A	1683.25	1683.25	N/A	#DIV/0!	#DIV/0!	4203.17	2088.74	3403.1	1683.25	#DIV/0!	#DIV/0!	#DIV/0!	#DIV/0!	#DIV/0!	#DIV/0!	#DIV/0!	#DIV/0!	#DIV/0!	#DIV/0!	#DIV/0!	#DIV/0!	#DIV/0!	#DIV/0!	#DIV/0!	#DIV/0!	#DIV/0!	#DIV/0!	#DIV/0!
HMG-CoA_pos	5888.38	8411.97	27764.3	18493	3364.1	N/A	N/A	3364.03	4176.28	N/A	13477.7	N/A	11862.7	4207.24	N/A	9256.3	10087.2	4834.18	N/A	7569.44	N/A	7565.74	2506.45	4846.14	15139.4	3364.07	8826.97	8442.09	7496.95	4972.77	4.50033	1.71513	1.79332	2.01941	3.04446	0.197375	0.212035	0.316963	0.256969	0.100467	2.17003	0.778317	0.842636	1.01393	1.60619	0.704709	0.673592	0.498991	0.590119
homocysteic acid	65153.1	55381.6	59661.2	77806.8	114197	91914.9	103340	115834	154137	167325	189258	188536	94925.3	62822.2	82772.4	107174	55359	87628.4	107145	113412	162909	140167	103474	117167	64500.7	106322	174814	86923.6	90886.1	130929	0.606657	0.368967	0.742039	0.709687	0.492638	0.000345906	0.000462691	0.0116115	0.0625821	0.00996992	-0.721047	-1.43843	-0.430433	-0.494745	-1.0214	3.46104	3.33471	1.93511	1.20355
homocysteine	48790.9	46270.2	78384.2	71845.8	43730.2	54620.6	51037.1	59205.1	54821.3	78014.9	58383.7	47431.5	38119.3	54344.5	44200.6	69240.1	71179.6	82201.4	97535.9	94872.3	49602	62572	103266	92740.6	61322.8	52148.3	59662.8	51476.1	86447.3	77045.1	1.17593	1.02782	1.19129	0.709367	0.795934	0.152979	0.45325	0.176374	0.00326662	0.0292257	0.233805	0.0395912	0.25252	-0.495397	-0.329279	0.815369	0.343663	0.753565	2.4859
homoserine	6720.53	21016.4	7118.43	12618.3	23763.7	27760.4	15953.4	19814.1	26900	17664.3	12520.8	26889.1	25279.2	22569.2	22826.7	24388	10135.9	16841.9	15964.2	16910.3	31127.8	26043.9	18484.7	24262.1	11868.4	21822.9	20993.6	23765.8	14963.1	24979.6	0.543852	0.565336	0.499392	0.793181	0.475124	0.0128042	0.0872555	0.0246747	0.1674	0.0241712	-0.878715	-0.82282	-1.00176	-0.334278	-1.07362	1.89265	1.05921	1.60775	0.776245
Hydroxyisocaproic acid	121322	89802.4	260608	219882	172995	N/A	233869	71202.4	172268	169946	157776	271289	120814	102280	139102	202236	133811	173221	133394	177095	131375	179795	126370	142465	172903	159355	192820	141108	154380	145001	1.08502	0.89671	1.22533	1.11998	1.19243	0.276259	0.331987	0.187129	0.352587	0.305297	0.117717	-0.157287	0.293167	0.163478	0.253901	0.558683	0.478879	0.727859	0.452733
Hydroxyphenylacetic acid	114202	49061.4	86569.7	95705.5	136796	38578	109791	64081.1	N/A	82644.1	38723.7	88737.5	32973.7	145042	81997.4	94849.7	97677.4	98701.6	73828.1	34441.8	129002	68882.6	37642.4	81421.3	86384.6	87311.7	70035.1	88715.8	76162.3	79237	0.989381	1.23345	0.973723	1.13422	1.09021	0.474606	0.395889	0.476416	0.342114	0.34109	-0.0154012	0.302696	-0.038417	0.181698	0.1246	0.323667	0.402427	0.322014	0.465829
hydroxyphenylpyruvate	72119.4	71378.7	119453	125231	249971	175810	314713	228792	113467	135463	90544.1	117392	160878	144769	78201.4	219433	188106	164435	72290.5	168906	128871	134643	127706	85453.9	97045.5	242321	114217	150820	148434	119169	0.400483	0.84966	0.643451	0.653793	0.814354	0.00457434	0.241203	0.0956284	0.125135	0.212365	-1.32019	-0.235042	-0.636099	-0.613094	-0.296273	2.33967	0.617617	1.01941	0.902622
hydroxyproline	9.19099e+06	1.01456e+07	1.30628e+07	1.39537e+07	1.18872e+07	1.0943e+07	1.11561e+07	1.22701e+07	1.06472e+07	1.49629e+07	1.48697e+07	1.35632e+07	1.20789e+07	1.37077e+07	1.23444e+07	1.09959e+07	1.10813e+07	1.01143e+07	1.2349e+07	1.23174e+07	1.23696e+07	1.11904e+07	1.24193e+07	1.07157e+07	1.15883e+07	1.15641e+07	1.35107e+07	1.22817e+07	1.14655e+07	1.16737e+07	1.00209	0.857706	0.943539	1.01071	0.992677	0.491892	0.0863499	0.341298	0.439982	0.476848	0.00300901	-0.221444	-0.0838465	0.0153639	-0.010604	0.30813	1.06374	0.466866	0.356566
hypoxanthine	916622	1.34021e+06	2.49327e+06	2.77824e+06	3.39285e+06	2.77168e+06	3.38295e+06	2.84626e+06	1.57852e+06	1.83552e+06	2.45307e+06	2.1057e+06	1.43166e+06	1.46998e+06	1.5425e+06	2.12265e+06	1.16025e+06	1.2468e+06	975262	889591	2.17553e+06	1.55506e+06	2.08121e+06	2.52163e+06	1.88209e+06	3.09843e+06	1.9932e+06	1.6417e+06	1.06798e+06	2.08336e+06	0.607432	0.944253	1.14643	1.76229	0.90339	0.0475455	0.368309	0.265088	0.108872	0.315181	-0.719206	-0.0827548	0.197145	0.817454	-0.146579	1.32289	0.433788	0.576609	0.963083
IDP-nega	1.7943e+06	1.92791e+06	3.6241e+06	3.42162e+06	902581	820196	634526	777931	3.47603e+06	3.83506e+06	3.11803e+06	4.95629e+06	2.6198e+06	3.07704e+06	2.70124e+06	2.83234e+06	2.92384e+06	3.30907e+06	4.73322e+06	3.31675e+06	3.11572e+06	2.32436e+06	2.61974e+06	2.23098e+06	2.69198e+06	783809	3.84635e+06	2.8076e+06	3.57072e+06	2.5727e+06	3.43449	0.699879	0.958818	0.753904	1.04636	0.0184707	0.0653733	0.417945	0.0390382	0.427172	1.7801	-0.514822	-0.060671	-0.407547	0.0653854	1.73352	1.1846	0.378881	1.40851
Imidazoleacetic acid	41411.3	61405.3	127938	194270	98116.8	105612	50541.7	77925.1	102052	N/A	82466.1	89505.4	102437	65228.8	78568.2	83229.3	73826.7	79697	87852.3	82035.4	43228.7	198121	N/A	45207.8	106256	83048.9	91341.1	82365.8	80852.9	95519.3	1.27944	1.16329	1.29005	1.31419	1.1124	0.314745	0.299981	0.281085	0.248283	0.484974	0.355511	0.218208	0.367427	0.394173	0.153681	0.502042	0.522906	0.551162	0.605053
IMP	1.00701e+07	1.00325e+07	1.06031e+07	2.1936e+06	1.1516e+06	1.00634e+06	1.18873e+06	942091	2.44876e+06	2.48984e+06	3.21708e+06	2.92716e+06	2.10381e+06	1.99867e+06	1.55625e+06	1.74262e+06	2.03303e+06	1.67848e+06	2.75867e+06	2.02666e+06	2.15136e+06	2.35191e+06	2.51382e+06	2.23834e+06	8.22485e+06	1.07219e+06	2.77071e+06	1.85034e+06	2.12421e+06	2.31386e+06	7.67106	2.9685	4.44505	3.87195	3.55461	0.0179851	0.0387084	0.0246017	0.0270667	0.0294204	2.93943	1.56973	2.1522	1.95306	1.82969	1.74509	1.4122	1.60903	1.56756
indole	42387.5	19717.2	96601.6	71745.5	109603	82191.6	85890.5	92528.9	96790.8	76216.4	99884.5	89356.2	47823.2	46050.3	45504.5	63411.7	62291.5	57361.1	79600.4	85153	50499.1	91355.2	56708.5	83625.4	57613	92553.4	90562	50697.4	71101.5	70547	0.622483	0.636171	1.13641	0.810292	0.81666	0.0772775	0.0449137	0.350494	0.160634	0.305413	-0.683893	-0.652513	0.184481	-0.303487	-0.292192	1.11195	1.34762	0.45532	0.794162
Indole-3-carboxylic acid	243815	303058	397385	292315	227299	315392	266165	345400	530322	441238	398789	430409	591247	484156	501337	428733	466239	381966	402646	389501	518588	483759	411461	432673	309143	288564	450189	501368	410088	461620	1.07132	0.686696	0.616599	0.753846	0.669692	0.319385	0.0469745	0.0190012	0.0555815	0.033338	0.0993833	-0.542257	-0.697595	-0.407658	-0.578431	0.495686	1.32814	1.72122	1.25507
Indoleacrylic acid	511612	546615	726999	506638	514205	531636	389238	569850	790031	636055	893622	754399	713433	685891	589165	659824	619465	649412	683186	716248	777186	923420	785660	646990	572966	501232	768527	662078	667078	783314	1.14311	0.745538	0.865405	0.858919	0.731464	0.242378	0.00965693	0.165008	0.084429	0.0286424	0.19297	-0.423646	-0.208553	-0.219405	-0.451141	0.615507	2.01516	0.782496	1.07351
inosine	422509	426396	837685	627338	383723	267366	314528	245436	2.08414e+06	1.09648e+06	1.7962e+06	1.9319e+06	1.49849e+06	1.49208e+06	1.31903e+06	2.27967e+06	1.28737e+06	1.02248e+06	1.73984e+06	1.73075e+06	1.38831e+06	1.00822e+06	1.50551e+06	1.62539e+06	578482	302763	1.72718e+06	1.64731e+06	1.44511e+06	1.38186e+06	1.91067	0.334929	0.351167	0.400303	0.418627	0.0426241	0.00637779	0.0104223	0.00182611	0.00230413	0.934082	-1.57807	-1.50977	-1.32084	-1.25626	1.37035	2.19533	1.98204	2.73847
isocitrate	848532	242577	468751	478140	748750	836135	689513	775842	683280	579562	422779	535171	692871	400785	787432	489840	324374	368031	844611	346248	708417	457048	528755	482973	509500	762560	555198	592732	470816	544298	0.668144	0.917691	0.859579	1.08216	0.936068	0.0868552	0.349307	0.235833	0.42667	0.333622	-0.581769	-0.12392	-0.218298	0.113919	-0.0953151	1.0612	0.456793	0.627395	0.369908
itaconic acid	1.04241e+06	963370	1.27422e+06	1.24399e+06	1.35575e+06	1.11028e+06	1.28578e+06	1.28421e+06	1.38888e+06	1.66208e+06	1.11077e+06	1.12284e+06	1.2777e+06	1.23036e+06	1.3851e+06	1.03293e+06	1.3601e+06	757172	1.56384e+06	1.1875e+06	1.24442e+06	1.31344e+06	1.22175e+06	1.3781e+06	1.131e+06	1.259e+06	1.32114e+06	1.23152e+06	1.21715e+06	1.28943e+06	0.898328	0.856076	0.918374	0.929217	0.877132	0.0787918	0.211179	0.212568	0.276532	0.077041	-0.154686	-0.224189	-0.122846	-0.105912	-0.189134	1.10352	0.675349	0.672502	0.558254
Kynurenic acid	690561	671540	686922	1.05531e+06	510252	458996	310928	146103	538341	668062	590150	559518	420360	324195	467631	389305	293049	278982	444893	358648	577269	349324	344279	498036	776082	356570	589018	400373	343893	442227	2.17652	1.31759	1.9384	2.25676	1.75494	0.0444023	0.0899373	0.0165967	0.0100203	0.0173809	1.12202	0.397899	0.954866	1.17425	0.811422	1.35259	1.04606	1.77998	1.99912
Kynurenine	41223.6	41220.7	99265.7	84965.5	105812	79008.6	56156.8	60454.9	114307	108386	98762.8	83085.7	69819.6	69636.7	71599.8	71506.6	63932.2	84123.4	46607.6	65422.5	51289.2	58887.5	79072.7	102661	66668.8	75358.1	101135	70640.7	65021.4	72977.6	0.884693	0.659205	0.943774	1.02534	0.913552	0.377532	0.0966423	0.400688	0.471755	0.267204	-0.176751	-0.601201	-0.0834867	0.0360973	-0.130441	0.423047	1.01483	0.397194	0.326284
lactate	4.50921e+07	4.55198e+07	7.06317e+07	7.04138e+07	4.40134e+07	4.14631e+07	4.1078e+07	4.21013e+07	7.40957e+07	6.91901e+07	7.53731e+07	6.68596e+07	6.45949e+07	5.74283e+07	6.19983e+07	6.32048e+07	6.31553e+07	6.05004e+07	6.16479e+07	6.46981e+07	6.48765e+07	6.43121e+07	6.67804e+07	6.27034e+07	5.79143e+07	4.2164e+07	7.13796e+07	6.18066e+07	6.25004e+07	6.46681e+07	1.37355	0.811357	0.937025	0.926623	0.895562	0.06564	0.0893119	0.308494	0.278288	0.21106	0.45791	-0.301592	-0.0938402	-0.109945	-0.159134	1.18283	1.04909	0.510754	0.555505
L-arginino-succinate	251771	440342	218884	249567	354323	477254	894590	622322	354148	386678	245087	280633	276598	112854	440591	155523	111399	150086	308672	247299	653635	287795	563893	477559	290141	587122	316636	246392	204364	495721	0.494175	0.916322	1.17756	1.41973	0.585291	0.0670992	0.233512	0.364284	0.1886	0.0989509	-1.01691	-0.126073	0.235801	0.505613	-0.772773	1.17328	0.631691	0.438559	0.724457
leucine-isoleucine	8.96423e+07	8.10534e+07	1.34048e+08	1.25026e+08	1.26789e+08	1.28495e+08	1.29131e+08	1.38936e+08	1.31657e+08	1.32107e+08	1.32918e+08	1.26709e+08	1.1251e+08	1.10126e+08	1.10134e+08	1.10812e+08	1.16301e+08	1.0453e+08	1.09723e+08	1.03467e+08	1.25525e+08	1.19556e+08	1.16586e+08	1.22238e+08	1.07443e+08	1.30838e+08	1.30848e+08	1.10895e+08	1.08505e+08	1.20976e+08	0.82119	0.821126	0.968864	0.990208	0.88813	0.0703555	0.090603	0.405366	0.471912	0.202419	-0.284213	-0.284325	-0.0456341	-0.0141972	-0.171157	1.1527	1.04286	0.392152	0.326139
lipoate	6676.45	17663.9	13396.5	13407.2	6805.46	5905.4	3345.76	15379.6	14293.9	9432.61	19364.3	15897.2	21929	9155.69	26054.6	30992.7	15951	19308.1	13456.1	16140.9	21842.2	13350.1	24468.4	14314.8	12786	7859.05	14747	22033	16214	18493.9	1.62692	0.867024	0.580313	0.788579	0.691365	0.126387	0.310126	0.110565	0.094507	0.14654	0.702142	-0.205857	-0.785098	-0.342672	-0.532479	0.898296	0.508462	0.956384	1.02454
lysine	341278	328965	336423	262070	349464	350191	395225	344659	195402	217329	229271	173670	271179	267948	291597	212687	293829	273319	249702	271882	248623	236745	265259	84970.3	317184	359885	203918	260853	272183	208899	0.881349	1.55545	1.21595	1.16533	1.51836	0.0438813	0.0012535	0.00111112	0.0557322	0.00958987	-0.182214	0.637332	0.282084	0.220743	0.602512	1.35772	2.90188	2.95424	1.25389
malate	2.18632e+07	1.46346e+07	2.82739e+07	2.21433e+07	2.52007e+07	2.64313e+07	3.03547e+07	2.70686e+07	2.32161e+07	2.67113e+07	2.2196e+07	2.53667e+07	1.71361e+07	1.95365e+07	1.73719e+07	2.46142e+07	2.04295e+07	2.04499e+07	1.6184e+07	1.76683e+07	2.5298e+07	2.09844e+07	2.74246e+07	2.55102e+07	2.17288e+07	2.72638e+07	2.43725e+07	1.96647e+07	1.86829e+07	2.48043e+07	0.796981	0.891527	1.10496	1.16303	0.876008	0.0418081	0.264841	0.302603	0.235781	0.0647544	-0.327383	-0.16565	0.143998	0.217886	-0.190985	1.37874	0.577015	0.519127	0.627491
Maleic acid	3.46944e+06	2.77663e+06	5.51817e+06	5.39028e+06	4.56668e+06	4.26085e+06	3.86712e+06	5.04333e+06	5.32019e+06	3.87663e+06	5.16429e+06	4.91025e+06	3.24971e+06	3.51352e+06	3.13534e+06	3.55085e+06	3.57936e+06	4.14826e+06	3.45375e+06	3.35523e+06	4.93102e+06	4.90938e+06	4.69448e+06	4.73008e+06	4.28863e+06	4.43449e+06	4.81784e+06	3.36235e+06	3.63415e+06	4.81624e+06	0.967107	0.890156	1.27548	1.18009	0.890452	0.425901	0.210087	0.144279	0.247703	0.265307	-0.0482519	-0.167869	0.351045	0.238899	-0.16739	0.370691	0.677601	0.840796	0.606069
malonyl-CoA-posi	19351	N/A	23556.5	10934.9	N/A	N/A	N/A	N/A	14291.2	14429.5	16863.6	21272.6	15982.5	26950.6	17673.7	16007.8	19348.9	21877.3	6711.09	2526.72	5095.38	5888.83	N/A	2492.14	17947.5	#DIV/0!	16714.2	19153.7	12616	4492.12	#DIV/0!	1.07379	0.937027	1.4226	3.99533	#DIV/0!	0.469319	0.357538	0.112759	0.0798011	#DIV/0!	0.102705	-0.0938374	0.508527	1.99832	#DIV/0!	0.328532	0.446677	0.947851
methionine	2.99973e+06	2.8323e+06	5.57519e+06	6.84533e+06	5.63746e+06	6.20116e+06	6.87757e+06	6.23369e+06	6.19023e+06	5.41709e+06	7.20638e+06	5.94209e+06	5.16731e+06	6.24543e+06	5.21233e+06	6.00705e+06	5.03063e+06	4.67687e+06	4.31845e+06	6.24152e+06	6.27932e+06	6.12092e+06	5.49014e+06	5.109e+06	4.56314e+06	6.23747e+06	6.18895e+06	5.65803e+06	5.06687e+06	5.74984e+06	0.731569	0.737305	0.806489	0.900584	0.793611	0.0756146	0.0846386	0.180062	0.295379	0.207385	-0.450934	-0.439667	-0.310273	-0.151067	-0.333496	1.12139	1.07243	0.744577	0.52962
Methionine sulfoxide	302029	331313	612516	550139	1.12177e+06	1.14761e+06	1.38392e+06	1.26916e+06	742786	780494	687265	588522	668787	718402	761197	748377	576156	613280	654587	757678	477839	523448	601477	567170	448999	1.23062e+06	699767	724191	650425	542483	0.364858	0.641641	0.620001	0.690316	0.827674	3.0227e-05	0.0559254	0.00962138	0.0181553	0.0869803	-1.45459	-0.640161	-0.689657	-0.53467	-0.272866	4.5196	1.25239	2.01676	1.741
Methylcysteine	586073	540853	1.15583e+06	1.10076e+06	1.05179e+06	1.09894e+06	1.27458e+06	1.01771e+06	1.58458e+06	1.36452e+06	1.01757e+06	1.38624e+06	1.01398e+06	948568	1.10536e+06	1.17602e+06	1.03184e+06	906804	993082	998852	1.13556e+06	931181	1.04012e+06	943646	845879	1.11075e+06	1.33823e+06	1.06098e+06	982645	1.01263e+06	0.761536	0.63209	0.79726	0.860819	0.835331	0.0874289	0.0768742	0.085331	0.223516	0.209241	-0.393015	-0.661799	-0.326878	-0.216218	-0.25958	1.05834	1.11422	1.06889	0.650692
Methylmalonic acid	1.79538e+07	9.41421e+06	2.29915e+07	1.88171e+07	1.28457e+07	1.64976e+07	1.341e+07	1.52767e+07	2.24383e+07	1.48603e+07	2.63693e+07	1.91545e+07	1.21186e+07	1.59251e+07	1.13692e+07	1.48239e+07	1.88892e+07	1.95661e+07	1.24003e+07	1.56811e+07	1.0883e+07	2.07385e+07	2.26126e+07	1.75645e+07	1.72941e+07	1.45075e+07	2.07056e+07	1.35592e+07	1.66342e+07	1.79496e+07	1.19208	0.83524	1.27545	1.03967	0.963482	0.243763	0.0271135	0.198104	0.44417	0.437884	0.253486	-0.259737	0.35101	0.0561325	-0.0536698	0.613031	1.56682	0.703106	0.352451
methylnicotinamide	80623.2	107518	112785	179009	218015	161390	215731	208692	183368	103944	109083	95362.3	62202.3	74478.7	117495	75547.5	45160.8	58648.7	64977	54739.2	73786.9	173503	116799	147799	119984	200957	122939	82430.9	55881.4	127972	0.597061	0.975959	1.45557	2.14711	0.937579	0.0221081	0.471627	0.102732	0.0254349	0.362578	-0.744049	-0.0351079	0.541581	1.1024	-0.0929874	1.65545	0.326402	0.988293	1.59457
Mevalonate	N/A	4188.81	4209.11	4187.16	2524.35	N/A	N/A	8362.38	N/A	N/A	N/A	1683.32	5010.58	N/A	8413.51	N/A	3366.72	N/A	N/A	N/A	2523.13	4172.46	5922.37	2522.44	4195.03	5443.37	1683.32	6712.05	3366.72	3785.1	0.770668	2.49211	0.625	1.24603	1.1083	#DIV/0!	#DIV/0!	#DIV/0!	#DIV/0!	0.496111	-0.375819	1.31737	-0.678073	0.317334	0.148349	#DIV/0!	#DIV/0!	#DIV/0!	#DIV/0!
myo-inositol	9.49944e+06	8.00161e+06	1.37379e+07	1.27575e+07	1.69973e+07	1.48538e+07	1.74498e+07	1.44505e+07	1.20468e+07	1.27861e+07	1.86749e+07	1.30182e+07	1.29897e+07	1.24328e+07	1.0004e+07	1.12889e+07	2.10851e+07	1.28146e+07	1.56929e+07	1.49639e+07	1.56902e+07	1.50257e+07	1.22269e+07	1.24475e+07	1.09991e+07	1.59378e+07	1.41315e+07	1.16788e+07	1.61391e+07	1.38476e+07	0.690126	0.77834	0.941799	0.681519	0.794299	0.0180353	0.0327623	0.375782	0.052931	0.142192	-0.535068	-0.361527	-0.0865096	-0.553174	-0.332247	1.74388	1.48463	0.425064	1.27629
N6-Acetyl-L-lysine	2.07661e+07	1.97941e+07	4.25226e+07	4.30597e+07	4.36565e+07	4.31551e+07	4.54062e+07	4.18182e+07	4.25797e+07	3.5033e+07	3.83172e+07	3.84708e+07	3.67589e+07	2.84451e+07	3.19616e+07	3.47701e+07	2.93865e+07	2.67244e+07	3.25772e+07	3.28959e+07	3.99796e+07	3.55211e+07	4.02836e+07	3.96236e+07	3.15356e+07	4.3509e+07	3.86002e+07	3.29839e+07	3.0396e+07	3.8852e+07	0.724807	0.816981	0.956091	1.03749	0.811687	0.0812219	0.186168	0.418638	0.419672	0.151906	-0.464331	-0.291625	-0.0647805	0.0531012	-0.301005	1.09033	0.730095	0.378161	0.37709
N-acetyl spermidine	107992	78129.2	46029.4	56697.4	158886	110301	224863	237250	230876	306939	271449	170806	161184	177498	247936	234321	256557	296019	121460	240715	259348	199860	505079	414506	72211.9	182825	245017	205235	228688	344698	0.394978	0.294721	0.35185	0.315766	0.209493	0.0350564	0.00591214	0.01535	0.00716914	0.0220614	-1.34015	-1.76258	-1.50697	-1.66307	-2.25503	1.45523	2.22826	1.81389	2.14453
N-acetyl spermine	852889	987444	887020	1.0253e+06	872925	1.08767e+06	1.37768e+06	1.41005e+06	1.8399e+06	2.03521e+06	2.54201e+06	2.75523e+06	4.30159e+06	2.44068e+06	4.97298e+06	5.03718e+06	4.83764e+06	6.51593e+06	5.12707e+06	5.75683e+06	5.50127e+06	4.15532e+06	4.52518e+06	4.08227e+06	938164	1.18708e+06	2.29309e+06	4.18811e+06	5.55937e+06	4.56601e+06	0.790311	0.409127	0.224007	0.168754	0.205467	0.056723	0.00309632	0.0066255	0.000430037	0.00106391	-0.339507	-1.28938	-2.15839	-2.56701	-2.28302	1.24624	2.50915	2.17878	3.36649
N-acetylaspartylglutamic acid	8409.91	20190.5	50473.3	20892.3	10935.6	3364.04	12619	3364.01	23553.5	24415.3	44583.9	15143.1	17665.8	17666.7	27727.4	25215.8	16826	11778.4	13458.8	5048.16	10094.9	11775.4	13471.5	14267.6	24991.5	7570.66	26923.9	22068.9	11777.8	12402.4	3.3011	0.928226	1.13243	2.12191	2.01506	0.0625111	0.362455	0.35288	0.127591	0.116084	1.72295	-0.107452	0.179421	1.08536	1.01082	1.20404	0.440746	0.452373	0.894181
N-acetyl-glucosamine	4170.85	14135.6	41224.5	13529.5	58686.3	39360.5	20392.7	32143.1	29448.5	27478.3	29429.6	43739.5	27691.7	30380.4	29476.6	13726.5	36174.3	39561.9	31073.3	32807.5	53838.1	40374.2	31884.1	37016.3	18265.1	37645.6	32524	25318.8	34904.3	40778.2	0.485185	0.561589	0.721405	0.523292	0.447914	0.15002	0.112876	0.21984	0.0857734	0.0802836	-1.04339	-0.832412	-0.471118	-0.934313	-1.15871	0.823852	0.947398	0.657893	1.06665
N-acetyl-glucosamine-1-phosphate	1.112e+07	1.49711e+07	2.31738e+07	3.24662e+07	6.78958e+06	7.43888e+06	8.26746e+06	8.57647e+06	2.27651e+07	2.3977e+07	2.39359e+07	1.98308e+07	1.19276e+07	9.90658e+06	1.37065e+07	1.14779e+07	1.82515e+07	1.08078e+07	1.69965e+07	1.99075e+07	1.16479e+07	1.22467e+07	1.67205e+07	1.54816e+07	2.04328e+07	7.76809e+06	2.26272e+07	1.17546e+07	1.64908e+07	1.40242e+07	2.63035	0.903018	1.73827	1.23904	1.45697	0.0309235	0.357324	0.0782074	0.203725	0.095268	1.39525	-0.147174	0.797654	0.309222	0.542971	1.50971	0.446937	1.10675	0.690956
N-acetyl-glutamate	91723.8	47629	108022	87699.2	108956	108170	93742.3	99100.7	128817	102267	128805	113072	52422.3	132404	93948	92797.9	97986.3	71678.3	54855.4	85717.2	92681.9	111933	111089	58340.2	83768.6	102492	118240	92892.9	77559.3	93511	0.817316	0.708462	0.901776	1.08006	0.895815	0.157173	0.00984714	0.378002	0.366377	0.326943	-0.291034	-0.497237	-0.149159	0.11111	-0.158727	0.803622	2.00669	0.422506	0.436072
N-acetyl-glutamine	423932	413388	574621	533108	926956	371336	327757	627145	246947	724387	327073	443887	302451	239823	239015	216004	288185	279959	204730	136467	309522	257549	462464	161284	486262	563298	435573	249324	227335	297705	0.863241	1.11637	1.95033	2.13897	1.63337	0.329959	0.355967	0.0103448	0.0184278	0.0278072	-0.212165	0.15882	0.963715	1.09691	0.707852	0.481539	0.44859	1.98528	1.73453
N-Acetyl-L-alanine	483006	443676	697310	861680	898791	668330	939014	918507	743551	613133	593781	588687	659590	735947	616985	618986	562440	415962	624155	745047	660680	676701	624782	596308	621418	856160	634788	657877	586901	639618	0.725819	0.978938	0.94458	1.05881	0.971546	0.0246686	0.460106	0.391706	0.236171	0.442427	-0.462317	-0.030711	-0.0822544	0.0824467	-0.0416456	1.60786	0.337142	0.40704	0.626774
N-acetyl-L-alanine_pos	1.27437e+07	1.17518e+07	1.5987e+07	1.66005e+07	2.71971e+07	2.85644e+07	2.56218e+07	2.64109e+07	1.397e+07	1.47399e+07	1.37565e+07	1.39414e+07	1.75492e+07	1.82281e+07	1.47778e+07	1.85344e+07	1.04955e+07	1.33352e+07	1.494e+07	1.3039e+07	1.36883e+07	1.49514e+07	1.61441e+07	1.40748e+07	1.42707e+07	2.69485e+07	1.41019e+07	1.72724e+07	1.29524e+07	1.47147e+07	0.529555	1.01197	0.826217	1.10178	0.969831	0.00281718	0.454708	0.0867285	0.157483	0.366033	-0.917147	0.0171662	-0.275408	0.139837	-0.0441949	2.55019	0.342267	1.06184	0.802765
N-acetyl-L-aspartic acid	10082.6	15104.9	40392.5	5080.58	19330.9	7519.25	14301.5	20143.4	3479.53	13372.5	3381.48	7586.12	9247.15	4190.49	19171.7	11167.5	5887.24	9910.65	5850.96	17051.1	17650.7	11796.1	3403.8	15985	17665.2	15323.7	6954.91	10944.2	9674.99	12208.9	1.1528	2.53995	1.61411	1.82586	1.44691	0.408351	0.158965	0.170811	0.234928	0.326118	0.205137	1.3448	0.69074	0.868575	0.532973	0.388967	0.798698	0.767485	0.629065
N-acetyl-L-ornithine	28024.7	27621.5	20957.1	17065.6	23717.6	31347.3	7861.95	13059.9	9907.53	35776.9	24021.1	11976.1	7593.7	11537.8	18676.4	7071.84	16514.6	9156.71	7993.36	5577.02	3401.39	16661.7	9240.99	22528.5	23417.2	18996.7	20420.4	11219.9	9810.42	12958.1	1.2327	1.14676	2.08711	2.38697	1.80714	0.144358	0.318594	0.0267029	0.00188555	0.0941561	0.301825	0.197559	1.06151	1.25518	0.853711	0.840559	0.496763	1.57344	2.72456
N-Acetylputrescine	24713.4	13347	9004.79	8193.66	20431.5	4812.45	21061.5	8447.11	N/A	2678.79	N/A	6400.33	10401.7	12459.5	8406.91	2394.04	14095.7	27116.4	2283.19	18155.3	13022.3	33532.2	14833.5	14507	13814.7	13688.1	4539.56	8415.54	15412.6	18973.7	1.00925	3.04318	1.64157	0.896324	0.728096	0.489523	0.196988	0.0951512	0.40411	0.243555	0.0132798	1.60558	0.715079	-0.157908	-0.457799	0.310227	0.70556	1.02159	0.3935
NAD+_nega	2.98226e+06	4.69089e+06	7.29429e+06	1.13352e+07	4.42921e+06	4.11719e+06	6.57426e+06	7.10457e+06	2.40433e+06	2.58713e+06	4.07911e+06	2.12894e+06	2.50615e+06	8.23134e+06	4.73565e+06	3.79118e+06	4.63866e+06	6.17994e+06	3.60659e+06	6.15651e+06	4.1178e+06	3.76814e+06	5.36072e+06	6.06004e+06	6.57567e+06	5.55631e+06	2.79988e+06	4.81608e+06	5.14542e+06	4.82667e+06	1.18346	2.34856	1.36536	1.27796	1.36236	0.225446	0.0697526	0.250513	0.23803	0.141107	0.243011	1.23177	0.449279	0.353848	0.446108	0.646958	1.15644	0.60117	0.623368
NAD+_posi	6.17908e+06	6.52271e+06	1.31397e+07	1.26077e+07	1.23003e+07	1.05578e+07	1.03589e+07	1.08787e+07	5.21149e+06	5.80848e+06	8.04984e+06	5.26245e+06	6.35226e+06	9.43139e+06	6.97402e+06	8.37058e+06	9.74099e+06	8.06004e+06	1.21168e+07	8.42716e+06	1.36763e+07	7.66438e+06	8.41519e+06	8.27164e+06	9.61229e+06	1.10239e+07	6.08307e+06	7.78206e+06	9.58625e+06	9.50687e+06	0.871949	1.58017	1.23519	1.00272	1.01109	0.280861	0.0587382	0.220144	0.494277	0.486485	-0.197684	0.660082	0.304728	0.00391412	0.0159104	0.551508	1.23108	0.657294	0.306029
NADH	315456	121979	632594	353318	60568.4	87487.8	67302.9	121973	1.17815e+06	687571	739480	1.19714e+06	714196	857265	970793	1.41379e+06	302859	1.06326e+06	464352	828494	376043	716761	572028	520711	355837	84333.1	950585	989010	664742	546386	4.21942	0.374334	0.359791	0.5353	0.651255	0.0448228	0.0216284	0.0161146	0.153403	0.13684	2.07704	-1.4176	-1.47477	-0.901579	-0.618706	1.3485	1.66497	1.79278	0.814165
NADH-nega	291060	328102	580434	641871	21628.5	61598.9	28451.1	29934.7	704149	1.10187e+06	534095	652821	1.09769e+06	468561	1.76185e+06	667115	504842	610996	1.20987e+06	1.07297e+06	590576	643041	502241	486629	460367	35403.3	748234	998803	849669	555622	13.0035	0.615271	0.460919	0.541819	0.828562	0.00939934	0.114924	0.0725405	0.01207	0.248243	3.70083	-0.700707	-1.11742	-0.884117	-0.271319	2.0269	0.939588	1.13942	1.91829
NADP+_nega	328809	209376	892465	429846	243623	163275	183407	270871	329759	470297	487838	307272	337311	413726	660331	287715	687436	402469	820782	673808	337366	392829	573511	636464	465124	215294	398791	424771	646124	485042	2.16041	1.16633	1.095	0.719869	0.958935	0.102538	0.332045	0.350517	0.0705048	0.440004	1.11131	0.221982	0.130931	-0.474195	-0.0604951	0.989117	0.478802	0.45529	1.15178
NADP+_posi	384031	349102	839235	795872	180168	158268	123664	167441	355109	466252	647135	404865	476989	532071	317375	692884	600614	706976	304608	651696	420536	589490	590794	580449	592060	157385	468340	504829	565973	545317	3.76186	1.26417	1.17279	1.04609	1.08572	0.0257249	0.169814	0.308282	0.452184	0.355751	1.91145	0.338186	0.229947	0.0650089	0.118648	1.58965	0.770026	0.511052	0.344685
NADPH	6729.07	15985.1	18507.1	10125.4	N/A	N/A	N/A	N/A	6731.09	10097.2	6741.33	1683.27	5889.18	1683.27	3365.49	5905.04	2523.67	6731.87	1684	2489.35	2523.85	2555.73	2521.37	N/A	12836.7	#DIV/0!	6313.22	4210.74	3357.22	2533.65	#DIV/0!	2.0333	3.04855	3.8236	5.06648	#DIV/0!	0.0393545	0.0478328	0.0189411	0.0442922	#DIV/0!	1.02382	1.60812	1.93493	2.34098	#DIV/0!	1.40501	1.32027	1.7226
NADPH-nega	5888.01	28568.4	17639	31966	N/A	2523.63	N/A	N/A	12621.2	15144.9	5720.1	9252.03	6759.3	10937.9	N/A	3361.63	6006.72	4206.51	8409.04	9253.6	N/A	1782.98	3378.15	7567.2	21015.3	2523.63	10684.6	7019.6	6968.97	4242.78	8.32743	1.96689	2.99381	3.01556	4.9532	#DIV/0!	0.0962883	0.110403	0.0472206	0.0148033	3.05787	0.975913	1.58198	1.59243	2.30836	#DIV/0!	1.01643	0.957018	1.32587
N-carbamoyl-L-aspartate	37013.3	36170.9	78235.2	79849.8	72393.2	80737.7	43081.5	58887	89171.3	65637.8	32828	68978.6	89219.3	37013.9	119950	95061.8	39551.6	106648	74868.3	120230	80760.3	69820.4	76572.1	76552.7	57817.3	63774.9	64153.9	85311.2	85324.5	75926.4	0.906585	0.901228	0.677723	0.677617	0.761492	0.392306	0.39427	0.0511767	0.104963	0.115239	-0.141486	-0.150036	-0.561233	-0.561459	-0.3931	0.406375	0.404206	1.29093	0.978964
N-carbamoyl-L-aspartate-nega	301415	303886	577968	394988	1.1124e+06	865744	1.16354e+06	756024	560719	642966	621897	559770	359456	630395	413503	367741	512023	503630	584048	431371	437607	314445	315257	320566	394564	974429	596338	442774	507768	346969	0.404919	0.661645	0.891119	0.777057	1.13718	0.00403989	0.0251319	0.336505	0.0623427	0.304776	-1.3043	-0.59587	-0.166309	-0.363908	0.185456	2.39363	1.59978	0.473009	1.20521
Ng,NG-dimethyl-L-arginine	2.13154e+06	77936.3	1.42026e+06	1.33424e+06	1.40104e+06	1.6083e+06	1.76823e+06	1.55501e+06	919750	1.0946e+06	1.02757e+06	1.02049e+06	1.43072e+06	1.61734e+06	1.43632e+06	1.49231e+06	1.61552e+06	1.60808e+06	1.36827e+06	1.46883e+06	1.51766e+06	1.4269e+06	1.37334e+06	1.42307e+06	1.24099e+06	1.58314e+06	1.0156e+06	1.49417e+06	1.51518e+06	1.43524e+06	0.78388	1.22193	0.830558	0.819044	0.864658	0.256923	0.329242	0.313102	0.288852	0.335423	-0.351295	0.289164	-0.267848	-0.287988	-0.209798	0.590197	0.482485	0.504314	0.539324
nicotinamide	1.7968e+07	1.49445e+07	2.71097e+07	2.93862e+07	1.09775e+07	1.05536e+07	9.61469e+06	8.96968e+06	7.02411e+07	7.32015e+07	2.64775e+07	6.18977e+07	4.04982e+07	4.01222e+07	3.67805e+07	4.44797e+07	3.75478e+07	3.3094e+07	2.71261e+07	4.25573e+07	2.61153e+07	2.33949e+07	2.29714e+07	2.68137e+07	2.23521e+07	1.00289e+07	5.79545e+07	4.04702e+07	3.50813e+07	2.48238e+07	2.22878	0.385684	0.552311	0.637151	0.90043	0.0256243	0.037442	0.00718064	0.0323533	0.258777	1.15625	-1.37451	-0.856448	-0.650292	-0.151314	1.59135	1.42664	2.14384	1.49008
Nicotinamide Riboside	6676.63	15523.6	25643.9	11469.4	19343.6	19070.1	14251.1	25398.7	26928.5	14551.7	39200.8	31086.3	22630.9	26760.4	26453.5	23195.7	13345.5	N/A	20084.7	17331.7	30283.4	26219.5	48477.3	13654.1	14828.4	19515.8	27941.8	24760.1	16920.6	29658.5	0.759813	0.530688	0.598882	0.87635	0.49997	0.240365	0.0381995	0.0269719	0.307881	0.0317516	-0.396284	-0.914064	-0.739656	-0.190421	-1.00009	0.619129	1.41794	1.56909	0.511617
Nicotinamide ribotide	44299.9	79064.1	161293	182758	129688	118908	168904	151291	361963	467859	553092	350638	359003	438960	476105	555169	386679	374500	423494	434334	244728	330399	279201	286357	116854	142198	433388	457309	404752	285171	0.82177	0.269629	0.255525	0.288705	0.409767	0.190695	0.004556	9.46817e-05	0.000386551	0.00852241	-0.283193	-1.89095	-1.96846	-1.79233	-1.28712	0.719661	2.34142	4.02373	3.41279
nicotinate	N/A	N/A	353104	760239	2.6207e+06	1.76918e+06	1.31478e+06	1.11167e+06	747805	572262	1.00982e+06	661005	711408	604536	1.07596e+06	468729	656344	721662	722773	1.51166e+06	609011	649177	604248	651120	556672	1.70408e+06	747724	715157	903110	628389	0.326669	0.744489	0.778391	0.616394	0.885871	0.138478	0.297737	0.372018	0.104471	0.38047	-1.6141	-0.425678	-0.361433	-0.698075	-0.174831	0.85862	0.526167	0.429436	0.981005
O8P-O1P	1.28694e+06	1.44686e+06	1.91436e+06	2.25268e+06	1.07264e+06	1.04809e+06	1.11397e+06	991216	2.44603e+06	2.21769e+06	1.69803e+06	1.96788e+06	2.07917e+06	1.58948e+06	1.68291e+06	1.62609e+06	1.92045e+06	2.03181e+06	1.7948e+06	2.34191e+06	2.30296e+06	2.07048e+06	1.89268e+06	1.80336e+06	1.72521e+06	1.05648e+06	2.08241e+06	1.74441e+06	2.02224e+06	2.01737e+06	1.63298	0.828469	0.988993	0.853117	0.855178	0.0318247	0.197116	0.476634	0.1038	0.218639	0.707509	-0.271481	-0.0159672	-0.229184	-0.225704	1.49724	0.705278	0.321815	0.983801
O-acetyl-L-serine	13214.1	4064.79	12045.9	3134.63	N/A	1496.69	6425.67	20584	7374.7	12911.9	13039.8	2846.2	9246.51	3423.66	10101.8	4684.36	4855.96	6450.98	5862.84	12472.5	4291.86	5181.83	3293.15	3365.99	8114.86	9502.11	9043.15	6864.08	7410.57	4033.21	0.854006	0.897349	1.18222	1.09504	2.01201	0.355578	0.389593	0.179493	0.436851	0.11733	-0.227683	-0.156259	0.241499	0.130981	1.00864	0.449066	0.409389	0.745953	0.359667
OBP	1.67033e+06	1.17629e+06	1.78921e+06	2.09921e+06	1.22206e+06	693141	774623	1.05785e+06	2.75723e+06	2.69041e+06	2.70789e+06	3.16207e+06	2.05995e+06	2.47703e+06	2.38971e+06	3.27055e+06	2.61708e+06	2.14611e+06	2.2254e+06	3.06224e+06	1.85004e+06	2.66715e+06	2.3567e+06	2.70456e+06	1.68376e+06	936918	2.8294e+06	2.54931e+06	2.51271e+06	2.39461e+06	1.79712	0.595093	0.660476	0.670097	0.703145	0.00968884	0.00148214	0.0145853	0.00399051	0.0414544	0.84569	-0.748812	-0.598423	-0.577558	-0.508105	2.01373	2.82911	1.83609	2.39897
ornithine	541379	513991	987173	1.39826e+06	1.15231e+06	1.30867e+06	818798	1.1238e+06	1.22063e+06	1.58631e+06	1.30318e+06	1.27848e+06	1.27208e+06	1.66306e+06	1.33449e+06	1.54965e+06	1.70579e+06	1.71637e+06	1.2176e+06	1.42883e+06	1.24825e+06	1.5523e+06	1.39685e+06	1.50129e+06	860200	1.1009e+06	1.34715e+06	1.45482e+06	1.51715e+06	1.42467e+06	0.781363	0.638534	0.591275	0.566985	0.603788	0.219399	0.0757877	0.0370036	0.0608399	0.0334401	-0.355935	-0.647164	-0.758098	-0.818618	-0.727887	0.658765	1.1204	1.43176	1.21581
orotate	802520	703119	1.36414e+06	743382	1.00553e+06	750317	889911	1.09948e+06	947784	793024	832896	1.03e+06	940618	611831	752659	603695	889476	679337	854819	742204	783284	816224	752355	772300	903291	936310	900926	727201	791459	781041	0.964735	1.00262	1.24215	1.1413	1.15652	0.433244	0.495201	0.172206	0.233552	0.256771	-0.0517952	0.00378147	0.312837	0.190676	0.209793	0.363268	0.305218	0.763952	0.631616
orotidine-5-phosphate	44692.9	33829.5	29107.3	29177.5	35359.4	56585.2	29374.3	48852.6	52818.6	50557.6	32954.6	77971.7	29711.9	25447.3	69203.7	20887.3	50741.7	9133.97	57263.8	54247.1	57235.7	16395.8	28455.9	35815.8	34201.8	42542.9	53575.6	36312.6	42846.6	34475.8	0.803937	0.638384	0.941872	0.798237	0.992052	0.179331	0.0763811	0.439558	0.263907	0.484487	-0.314846	-0.647505	-0.0863967	-0.325111	-0.0115127	0.746344	1.11701	0.356983	0.578549
oxaloacetate	1.0115e+06	1.15575e+06	1.10743e+06	1.45709e+06	1.37271e+06	1.06037e+06	1.21819e+06	933220	1.38036e+06	2.17397e+06	1.16037e+06	1.60018e+06	1.79458e+06	1.9655e+06	1.74225e+06	1.59651e+06	1.22819e+06	1.19454e+06	1.69064e+06	1.06924e+06	1.49956e+06	1.17839e+06	1.17675e+06	1.0948e+06	1.18294e+06	1.14612e+06	1.57872e+06	1.77471e+06	1.29565e+06	1.23738e+06	1.03212	0.749303	0.666554	0.913008	0.956007	0.428352	0.0834369	0.0159718	0.307649	0.387382	0.0456167	-0.416378	-0.585206	-0.1313	-0.0649075	0.368199	1.07864	1.79665	0.511944
p-aminobenzoate	303413	322594	374445	609867	768473	855800	1.0344e+06	1.0532e+06	821390	1.18483e+06	636910	729352	682368	591307	604942	524147	568067	668378	850413	616397	861253	660564	646282	776132	402580	927968	843121	600691	675813	736058	0.433829	0.477487	0.670194	0.595696	0.54694	0.000855414	0.0367802	0.0705517	0.0350633	0.0137217	-1.2048	-1.06647	-0.577349	-0.747351	-0.870545	3.06782	1.43439	1.15149	1.45515
pantothenate	1.48052e+07	5.86565e+06	1.79438e+07	1.86255e+07	1.25039e+07	1.46498e+07	1.10002e+07	1.39859e+07	1.21083e+07	1.87401e+07	1.42936e+07	1.59925e+07	1.36282e+07	1.6265e+07	1.54817e+07	1.42479e+07	1.17459e+07	1.13483e+07	1.14587e+07	1.17717e+07	7.9804e+06	1.0064e+07	1.30778e+07	9.00172e+06	1.431e+07	1.30349e+07	1.52836e+07	1.49057e+07	1.15812e+07	1.0031e+07	1.09782	0.936298	0.960038	1.23563	1.42659	0.369345	0.411127	0.434782	0.205731	0.123871	0.134644	-0.0949609	-0.0588365	0.305248	0.512566	0.432567	0.386024	0.361729	0.6867
phenylalanine	7.72198e+06	6.47589e+06	1.61066e+07	1.42536e+07	1.51167e+07	1.49359e+07	1.44897e+07	1.57814e+07	1.74292e+07	1.67848e+07	1.74394e+07	1.12615e+07	1.20771e+07	1.29283e+07	1.31316e+07	1.30195e+07	1.30529e+07	1.18718e+07	1.35695e+07	1.33377e+07	1.61102e+07	1.88739e+07	1.25452e+07	1.15489e+07	1.11395e+07	1.50809e+07	1.57287e+07	1.27891e+07	1.29579e+07	1.47696e+07	0.73865	0.708229	0.871017	0.859668	0.754222	0.0994711	0.126571	0.257221	0.222511	0.215179	-0.437036	-0.497713	-0.199227	-0.218148	-0.406939	1.0023	0.897667	0.589693	0.652649
Phenyllactic acid	156244	179287	346490	249298	222623	222338	230481	235812	286631	289229	257435	238980	239052	269003	215333	247377	236872	199275	278455	254492	275856	242517	276793	415489	232830	227813	268069	242691	242274	302664	1.02202	0.868545	0.959365	0.96102	0.769268	0.454761	0.27244	0.430072	0.388723	0.132397	0.0314228	-0.203328	-0.0598481	-0.057362	-0.378441	0.342217	0.564729	0.366459	0.410359
Phenylpropiolic acid	4.8713e+06	6.11439e+06	6.90496e+06	7.72737e+06	5.88271e+06	6.10164e+06	6.34867e+06	6.74957e+06	8.18565e+06	8.5488e+06	6.9659e+06	7.66223e+06	7.62294e+06	4.6084e+06	7.94652e+06	7.7311e+06	9.02886e+06	6.30594e+06	9.25546e+06	7.14526e+06	7.48233e+06	7.66434e+06	6.81484e+06	6.27129e+06	6.4045e+06	6.27065e+06	7.84065e+06	6.97724e+06	7.93388e+06	7.0582e+06	1.02135	0.816834	0.917914	0.807235	0.907385	0.387932	0.0948382	0.283869	0.12474	0.25928	0.030473	-0.291885	-0.12357	-0.308939	-0.140213	0.411244	1.02302	0.546881	0.903995
phenylpyruvate	5067.3	2614.44	14929.4	3277.61	3353.37	9171.1	N/A	N/A	2518.48	3352.1	N/A	3373.04	1683.42	N/A	N/A	5748.43	4322.09	4102.31	6729.76	13506.5	13333.9	8401.43	N/A	4197.46	6472.19	6262.24	3081.21	3715.93	7165.16	8644.25	1.03353	2.10054	1.74174	0.903286	0.748728	0.331386	0.31346	0.450755	0.433356	0.0734154	0.0475763	1.07076	0.800533	-0.146745	-0.417486	0.479666	0.503817	0.346059	0.363156
phosphocreatine	56051.9	53610.4	93581.8	98195.4	99330.2	101148	72566.1	66181	90724.9	61286.2	146260	130498	97911.8	50148.9	87526.5	72196.7	90524.3	79270.3	118498	90858.1	82798.5	100472	86499.2	78701.7	75359.9	84806.3	107192	76946	94787.6	87117.9	0.888612	0.703034	0.979387	0.79504	0.865034	0.340991	0.0205884	0.45945	0.062334	0.248351	-0.170374	-0.508334	-0.0300488	-0.330901	-0.209172	0.467257	1.68638	0.337762	1.20527
phosphoenolpyruvate	6.98803e+06	4.11974e+06	9.76647e+06	7.82534e+06	2.08097e+06	1.8629e+06	2.47194e+06	2.57406e+06	1.79291e+07	1.73817e+07	1.08588e+07	1.59259e+07	2.08459e+07	1.75872e+07	2.14772e+07	1.9111e+07	1.02881e+07	1.26911e+07	2.19544e+07	1.42209e+07	1.53342e+07	7.32191e+06	8.15367e+06	8.94808e+06	7.17489e+06	2.24747e+06	1.55239e+07	1.97553e+07	1.47886e+07	9.93947e+06	3.19243	0.462184	0.363188	0.485163	0.721858	0.00878495	0.025365	0.000141069	0.0133552	0.140299	1.67466	-1.11346	-1.46121	-1.04346	-0.470212	2.05626	1.59576	3.85057	1.87435
Phosphorylcholine	1.88971e+08	1.68392e+08	2.35895e+08	2.28519e+08	1.56497e+08	1.75053e+08	1.80424e+08	1.78437e+08	2.35724e+08	2.42913e+08	2.63584e+08	2.45651e+08	2.30579e+08	2.06002e+08	2.2377e+08	2.22438e+08	2.26239e+08	2.37646e+08	2.45603e+08	2.40847e+08	2.5522e+08	2.45567e+08	2.41677e+08	2.47387e+08	2.05444e+08	1.72603e+08	2.46968e+08	2.20697e+08	2.37584e+08	2.47463e+08	1.19027	0.831865	0.930889	0.864723	0.830203	0.0507509	0.0229039	0.179854	0.0514591	0.0478507	0.251293	-0.265578	-0.10332	-0.209689	-0.268463	1.29456	1.64009	0.745079	1.28854
p-hydroxybenzoate	1.20713e+06	1.26665e+06	1.33796e+06	1.73032e+06	1.01298e+06	1.28e+06	1.01556e+06	1.38867e+06	1.448e+06	1.6274e+06	1.43317e+06	1.444e+06	1.76327e+06	1.70543e+06	1.86718e+06	1.77015e+06	1.80143e+06	1.49381e+06	1.7684e+06	1.67182e+06	1.65103e+06	1.67935e+06	1.31575e+06	1.58822e+06	1.38551e+06	1.1743e+06	1.48814e+06	1.77651e+06	1.68387e+06	1.55859e+06	1.17986	0.931036	0.779909	0.822817	0.888956	0.0407049	0.259074	0.0234585	0.0620322	0.165408	0.238615	-0.103091	-0.358622	-0.281356	-0.169816	1.39035	0.586576	1.6297	1.20738
prephenate	4204.41	N/A	N/A	2538.42	N/A	N/A	7620.48	2522.16	N/A	N/A	N/A	N/A	3366.66	4188.01	3364.21	N/A	3364.1	N/A	4206.94	N/A	4221.92	N/A	N/A	N/A	3371.41	5071.32	#DIV/0!	3639.63	3785.52	4221.92	0.664801	#DIV/0!	0.926308	0.890609	0.798551	#DIV/0!	#DIV/0!	#DIV/0!	#DIV/0!	#DIV/0!	-0.589006	#DIV/0!	-0.110436	-0.167136	-0.324544	#DIV/0!	#DIV/0!	#DIV/0!	#DIV/0!
proline	7.36001e+07	5.94054e+07	9.66044e+07	9.88238e+07	8.599e+07	8.56785e+07	8.88304e+07	8.92482e+07	1.01678e+08	9.43072e+07	9.32384e+07	9.98466e+07	9.88647e+07	1.04822e+08	9.69023e+07	9.68566e+07	8.83048e+07	9.10135e+07	9.9278e+07	9.26393e+07	1.10275e+08	1.06683e+08	1.05286e+08	9.96997e+07	8.21084e+07	8.74368e+07	9.72675e+07	9.93614e+07	9.28089e+07	1.05486e+08	0.939061	0.84415	0.826362	0.884704	0.778382	0.289182	0.10573	0.111074	0.140987	0.0625675	-0.0907098	-0.244428	-0.275155	-0.176733	-0.361449	0.538829	0.975801	0.954386	0.85082
propionyl-CoA-posi	50476.4	11777.9	69716.7	58048.3	21030.3	18507.5	29440.7	10095	91698.1	73191.3	69639.4	70664.6	73295.7	85794.6	95064.9	103472	188844	95062.7	75709.8	91691.7	40381.5	58689.3	100954	44582.7	47504.8	19768.4	76298.4	89406.7	112827	61152	2.40307	0.622619	0.531334	0.421042	0.776833	0.0528639	0.0648963	0.0191912	0.0553503	0.215559	1.26488	-0.683578	-0.912308	-1.24797	-0.364324	1.27684	1.18778	1.7169	1.25688
purine	74545.9	61921.4	159783	114422	194288	131054	159388	197040	153089	154300	147876	173075	117457	147181	96041.4	123218	123826	147764	148771	112334	140023	169203	155961	180343	102668	170442	157085	120974	133174	161383	0.602362	0.653583	0.848677	0.770932	0.636178	0.0369424	0.0501992	0.300986	0.136063	0.0420099	-0.731296	-0.613557	-0.236713	-0.375325	-0.652498	1.43247	1.2993	0.521454	0.866261
putrescine	64089.7	131351	66877.7	48966	81201.8	55546.3	73497.7	81907.2	58719.6	88383.8	74760.7	21300.4	25436.1	37844.2	23041.5	51342.7	30377.8	41181.5	37415.9	33130.6	14445.5	20477.9	27732.8	11945.4	77821.1	73038.3	60791.1	34416.1	35526.4	18650.4	1.06548	1.28014	2.26118	2.19051	4.17262	0.428226	0.115041	0.0570511	0.0409687	0.0213848	0.0915088	0.356301	1.17708	1.13127	2.06095	0.368327	0.939148	1.24374	1.38755
Pyridoxamine	4825.71	7995.18	8928.34	14119.2	7399.61	N/A	12372.9	3570.08	8893.6	1392.33	7184.93	2794.82	12167.4	7966.48	5572.28	2401.61	6237.48	13754.9	7286.79	7678.85	13161.6	12553	3120.44	7182.98	8967.11	7780.87	5066.42	7026.94	8739.51	9004.5	1.15246	1.76991	1.2761	1.02604	0.995847	0.385191	0.161087	0.328567	0.467481	0.49637	0.204711	0.823676	0.351746	0.0370901	-0.00600431	0.414324	0.792939	0.483376	0.330236
pyridoxine	1.85164e+06	1.59897e+06	3.45118e+06	3.00342e+06	3.19059e+06	3.10931e+06	2.96636e+06	3.48933e+06	3.41439e+06	2.50298e+06	2.3412e+06	2.26542e+06	2.19695e+06	2.45537e+06	1.96912e+06	2.11743e+06	1.7296e+06	1.67245e+06	1.74508e+06	1.51006e+06	2.33181e+06	2.27604e+06	2.90394e+06	1.71683e+06	2.4763e+06	3.1889e+06	2.631e+06	2.18472e+06	1.6643e+06	2.30715e+06	0.776538	0.941204	1.13347	1.4879	1.07331	0.10868	0.412511	0.31324	0.0873795	0.368508	-0.364871	-0.0874213	0.18074	0.573274	0.102073	0.963849	0.384564	0.504123	1.05859
Pyroglutamic acid	3.82299e+06	3.62903e+06	5.30142e+06	5.14355e+06	5.29793e+06	5.26944e+06	3.98715e+06	5.37678e+06	5.55795e+06	5.5766e+06	5.78284e+06	5.61078e+06	4.84857e+06	4.54166e+06	4.1516e+06	4.56831e+06	4.87569e+06	4.37667e+06	4.64389e+06	4.34048e+06	5.77256e+06	5.03602e+06	4.4768e+06	4.60434e+06	4.47425e+06	4.98283e+06	5.63204e+06	4.52753e+06	4.55918e+06	4.97243e+06	0.897934	0.794427	0.98823	0.981371	0.899811	0.255534	0.0308374	0.463946	0.434836	0.262	-0.155319	-0.332014	-0.017081	-0.0271301	-0.152306	0.592552	1.51092	0.333532	0.361675
Pyrophosphate	4.57087e+06	3.41148e+06	5.50109e+06	8.09791e+06	7.41541e+06	8.69779e+06	5.15121e+06	8.95169e+06	7.32795e+06	6.05692e+06	5.69928e+06	6.53566e+06	5.7304e+06	4.74437e+06	6.54207e+06	4.39975e+06	4.57297e+06	3.89221e+06	5.83576e+06	5.38407e+06	4.98846e+06	4.98738e+06	4.06892e+06	5.48917e+06	5.39534e+06	7.55402e+06	6.40495e+06	5.35415e+06	4.92125e+06	4.88348e+06	0.714234	0.842369	1.00769	1.09633	1.10481	0.0891642	0.201815	0.487598	0.286886	0.310896	-0.485532	-0.247475	0.0110566	0.132688	0.143802	1.04981	0.695047	0.311938	0.542291
pyruvate	59742.5	30323.1	69758.9	41505.9	24046.1	43673.9	43635.2	21257.2	49333.2	75234.1	50070.5	49181.5	38854.4	53471.9	53267.9	36665.9	24119.7	23763	42368.8	35821.9	29459.6	42209.3	53900.4	16617	50332.6	33153.1	55954.8	45565	31518.3	35546.6	1.51819	0.899522	1.10463	1.59693	1.41596	0.102768	0.360012	0.331561	0.0437824	0.106435	0.602351	-0.152769	0.143566	0.675303	0.501783	0.98814	0.443683	0.479437	1.3587
quinolinate	124116	337612	235081	150699	323827	349020	465922	468210	250115	203974	272083	165669	204625	360958	268711	248556	319938	379900	297008	133234	170545	328412	358073	331910	211877	401745	222960	270713	282520	297235	0.527392	0.950291	0.782664	0.749954	0.712827	0.0301605	0.425096	0.0234064	0.107283	0.0671844	-0.923052	-0.073559	-0.353535	-0.415126	-0.488377	1.52056	0.371513	1.63067	0.969471
retinoic acid	N/A	N/A	N/A	3358.32	N/A	4222.81	N/A	7573.53	N/A	N/A	3364.03	N/A	N/A	7527.3	5868.47	N/A	N/A	N/A	4207.12	7534.21	4290.3	10921.1	N/A	N/A	3358.32	5898.17	3364.03	6697.88	5870.67	7605.71	0.569384	0.998302	0.501401	0.572051	0.441553	#DIV/0!	#DIV/0!	#DIV/0!	#DIV/0!	#DIV/0!	-0.812526	-0.00245139	-0.995964	-0.805783	-1.17934	#DIV/0!	#DIV/0!	#DIV/0!	#DIV/0!
riboflavin	N/A	N/A	N/A	2525.82	N/A	N/A	N/A	N/A	2521.67	2435.51	2521.45	4174.07	6777.77	N/A	N/A	3346.85	N/A	N/A	5045.07	9255.7	N/A	9352.94	4207.68	10083.2	2525.82	#DIV/0!	2913.17	5062.31	7150.38	7881.27	#DIV/0!	0.867034	0.498946	0.353242	0.320484	#DIV/0!	#DIV/0!	#DIV/0!	#DIV/0!	#DIV/0!	#DIV/0!	-0.20584	-1.00304	-1.50127	-1.64168	#DIV/0!	#DIV/0!	#DIV/0!	#DIV/0!
ribose-phosphate	5.12891e+06	5.89323e+06	9.32834e+06	1.15633e+07	1.98028e+06	2.85778e+06	1.33508e+06	1.15697e+06	1.33175e+07	1.55993e+07	1.54656e+07	1.39483e+07	1.7201e+07	1.10936e+07	2.1963e+07	1.64045e+07	1.99802e+07	1.52854e+07	1.75112e+07	1.97965e+07	9.12613e+06	1.07018e+07	1.08082e+07	9.68013e+06	7.97845e+06	1.83253e+06	1.45827e+07	1.66655e+07	1.81433e+07	1.00791e+07	4.35379	0.547118	0.478739	0.439746	0.791586	0.0219164	0.0125808	0.0131629	0.00385423	0.128595	2.12227	-0.870076	-1.06269	-1.18526	-0.337181	1.65923	1.90029	1.88065	2.41406
S-adenosyl-L-homocysteine-nega	138592	127071	202135	179195	80849.1	75131.5	69414.4	112735	226355	223440	230381	234828	135368	172315	165875	189925	114429	162569	124169	145992	183399	214600	149172	274289	161748	84532.6	228751	165871	136790	205365	1.91344	0.707093	0.975147	1.18246	0.787614	0.012956	0.0116286	0.411407	0.181597	0.145088	0.936171	-0.500028	-0.0363085	0.241789	-0.344439	1.88753	1.93447	0.385728	0.74089
S-adenosyl-L-homoCysteine-posi	114410	105799	134576	109250	46117.6	44421.6	47152.8	67276.6	127571	119479	108524	108469	140494	109368	114402	91746.7	88312.8	71592.4	106838	79074.5	106577	101787	90009.4	106689	116009	51242.1	116011	114003	86454.3	101266	2.26393	0.999981	1.01759	1.34185	1.14559	0.00311669	0.499914	0.432029	0.000230915	0.118475	1.17883	-2.69409e-05	0.0251632	0.424221	0.196089	2.50631	0.301104	0.364487	3.63655
S-adenosyl-L-methioninamine	5047.27	1683.44	N/A	N/A	3363.99	1683.27	N/A	2522.29	N/A	1683.25	N/A	N/A	N/A	N/A	2523.79	3366.92	N/A	N/A	N/A	N/A	1683.42	5047.5	N/A	N/A	3365.36	2523.18	1683.25	2945.35	#DIV/0!	3365.46	1.33377	1.99932	1.1426	#DIV/0!	0.99997	0.249966	#DIV/0!	#DIV/0!	#DIV/0!	0.49999	0.415515	0.999507	0.192319	#DIV/0!	-4.31948e-05	0.602118	#DIV/0!	#DIV/0!	#DIV/0!
S-adenosyl-L-methionine	2.95773e+06	2.71677e+06	3.72774e+06	2.86904e+06	4.06447e+06	3.33112e+06	2.82027e+06	3.75105e+06	4.27375e+06	6.17914e+06	3.47548e+06	4.88252e+06	6.45517e+06	3.79373e+06	5.71021e+06	3.84065e+06	5.89759e+06	4.24586e+06	4.85569e+06	4.04028e+06	3.75081e+06	3.49355e+06	3.60159e+06	4.34939e+06	3.06782e+06	3.49173e+06	4.70272e+06	4.94994e+06	4.75985e+06	3.79884e+06	0.878597	0.65235	0.61977	0.64452	0.807569	0.210144	0.0621732	0.0242692	0.0142247	0.0565682	-0.186727	-0.616282	-0.690196	-0.633703	-0.308343	0.677483	1.2064	1.61495	1.84696
sarcosine	2.2452e+06	1.89015e+06	2.84229e+06	2.63167e+06	3.02343e+06	3.42034e+06	3.06611e+06	3.16473e+06	2.9688e+06	2.64571e+06	2.93864e+06	2.8351e+06	2.68138e+06	2.68431e+06	2.73406e+06	2.82279e+06	2.22663e+06	2.20351e+06	2.22656e+06	2.53638e+06	2.78971e+06	3.40431e+06	2.89321e+06	3.00401e+06	2.40233e+06	3.16865e+06	2.84706e+06	2.73064e+06	2.29827e+06	3.02281e+06	0.758154	0.843791	0.879768	1.04528	0.794733	0.0353935	0.0405551	0.0921109	0.31295	0.0717214	-0.399437	-0.245043	-0.184805	0.0638847	-0.331458	1.45108	1.39195	1.03569	0.504524
SBP	1.46163e+06	1.22391e+06	2.61169e+06	1.58386e+06	422152	416259	425863	481909	2.02595e+06	1.98188e+06	1.3249e+06	1.77977e+06	2.41401e+06	1.92776e+06	2.30841e+06	1.83228e+06	1.69075e+06	1.57557e+06	1.58345e+06	1.74826e+06	2.26879e+06	2.5204e+06	2.67453e+06	2.93776e+06	1.72027e+06	436546	1.77813e+06	2.12061e+06	1.64951e+06	2.60037e+06	3.94064	0.967463	0.811213	1.0429	0.661548	0.0124919	0.454242	0.121492	0.41996	0.030113	1.97843	-0.047722	-0.301847	0.0606014	-0.596082	1.90337	0.342712	0.915453	0.376792
serine	6.50519e+06	5.47736e+06	1.07578e+07	1.01978e+07	9.87332e+06	9.62581e+06	1.02698e+07	1.06728e+07	9.72023e+06	1.05406e+07	9.93128e+06	9.66417e+06	8.67596e+06	8.79931e+06	7.88797e+06	8.53959e+06	7.65276e+06	8.16286e+06	8.7989e+06	8.6842e+06	9.57864e+06	1.06e+07	1.00072e+07	8.88839e+06	8.23453e+06	1.01104e+07	9.96408e+06	8.47571e+06	8.32468e+06	9.76857e+06	0.814458	0.826422	0.971545	0.98917	0.842962	0.0956644	0.158324	0.440695	0.470029	0.19664	-0.296087	-0.27505	-0.0416475	-0.0157089	-0.246461	1.01925	0.800453	0.355862	0.327875
shikimate	N/A	N/A	N/A	N/A	N/A	N/A	N/A	N/A	N/A	N/A	N/A	N/A	N/A	N/A	N/A	N/A	N/A	N/A	N/A	N/A	N/A	N/A	N/A	N/A	#DIV/0!	#DIV/0!	#DIV/0!	#DIV/0!	#DIV/0!	#DIV/0!	#DIV/0!	#DIV/0!	#DIV/0!	#DIV/0!	#DIV/0!	#DIV/0!	#DIV/0!	#DIV/0!	#DIV/0!	#DIV/0!	#DIV/0!	#DIV/0!	#DIV/0!	#DIV/0!	#DIV/0!	#DIV/0!	#DIV/0!	#DIV/0!	#DIV/0!
shikimate-3-phosphate	N/A	N/A	N/A	N/A	N/A	N/A	N/A	N/A	N/A	N/A	N/A	N/A	N/A	N/A	N/A	N/A	N/A	N/A	N/A	N/A	N/A	N/A	N/A	N/A	#DIV/0!	#DIV/0!	#DIV/0!	#DIV/0!	#DIV/0!	#DIV/0!	#DIV/0!	#DIV/0!	#DIV/0!	#DIV/0!	#DIV/0!	#DIV/0!	#DIV/0!	#DIV/0!	#DIV/0!	#DIV/0!	#DIV/0!	#DIV/0!	#DIV/0!	#DIV/0!	#DIV/0!	#DIV/0!	#DIV/0!	#DIV/0!	#DIV/0!
S-methyl-5-thioadenosine	15451.6	9511.71	35921.8	32243.1	40544	21427.8	12421.8	N/A	32380.3	N/A	10695.3	20603.3	13116.4	31887.8	N/A	N/A	37663.8	20709.6	40577.9	35269.1	13427.3	13291.3	19717.5	14259.5	23282.1	24797.9	21226.3	22502.1	33555.1	15173.9	0.938872	1.09685	1.03466	0.693846	1.53435	0.392825	0.323091	0.2831	0.0497195	0.112904	-0.0909993	0.133366	0.0491595	-0.527314	0.617628	0.405801	0.490675	0.54806	1.30347
sn-glycerol-3-phosphate	5.46632e+07	5.60298e+07	6.13302e+07	6.45609e+07	5.46625e+07	5.91754e+07	5.78565e+07	5.56519e+07	7.18001e+07	7.9233e+07	6.55967e+07	6.66432e+07	5.79202e+07	4.59523e+07	6.4061e+07	5.94551e+07	5.41962e+07	5.69016e+07	6.1353e+07	5.97424e+07	5.02903e+07	4.86659e+07	4.65807e+07	4.90378e+07	5.9146e+07	5.68366e+07	7.08182e+07	5.68472e+07	5.80483e+07	4.86437e+07	1.04063	0.83518	1.04044	1.01891	1.2159	0.218493	0.0525988	0.263504	0.225607	0.0157782	0.0574611	-0.25984	0.0571926	0.0270264	0.282028	0.660563	1.27902	0.579213	0.646647
sorbitol	1.91042e+06	1.68456e+06	3.57121e+06	3.20793e+06	3.37884e+06	2.37025e+06	2.83429e+06	2.95874e+06	2.84616e+06	2.83325e+06	2.8781e+06	2.56982e+06	2.09883e+06	2.11443e+06	1.56458e+06	2.09158e+06	1.76641e+06	1.50452e+06	1.75983e+06	1.83286e+06	2.084e+06	2.22127e+06	2.09142e+06	1.90863e+06	2.59353e+06	2.88553e+06	2.78183e+06	1.96735e+06	1.7159e+06	2.07633e+06	0.898805	0.93231	1.31828	1.51146	1.24909	0.296881	0.364501	0.176792	0.0647354	0.192768	-0.153919	-0.101119	0.39866	0.595948	0.32088	0.527417	0.438301	0.752538	1.18886
spermidine	4.26015e+06	6.25746e+06	2.63806e+06	2.68095e+06	3.71568e+06	3.34471e+06	3.57713e+06	3.11708e+06	3.78849e+06	3.14847e+06	3.23945e+06	2.94346e+06	2.74055e+06	2.25992e+06	2.11312e+06	1.63572e+06	1.63762e+06	1.54712e+06	1.16056e+06	1.14286e+06	797027	997083	717676	729908	3.95916e+06	3.43865e+06	3.27997e+06	2.18733e+06	1.37204e+06	810423	1.15137	1.20707	1.81004	2.8856	4.88529	0.292802	0.239048	0.052328	0.0208229	0.0141653	0.203351	0.271511	0.856024	1.52887	2.28845	0.533426	0.621514	1.28127	1.68146
spermine	44979.5	69309.6	11647.1	29672.5	34329.6	15030.3	19489.3	17927.9	7773.23	8383.08	33291.9	12184.6	43414.1	48843.4	35487	42972.6	27402.6	45938	45991.3	46919.5	11951.1	11572.4	22474.4	18384.8	38902.2	21694.3	15408.2	42679.3	41562.8	16095.7	1.7932	2.52477	0.9115	0.935985	2.41693	0.140929	0.135669	0.360352	0.429994	0.109141	0.842535	1.33615	-0.133685	-0.0954431	1.27317	0.850999	0.86752	0.443273	0.366538
S-ribosyl-L-homocysteine-nega	5244.97	7556.06	13437.8	12630.9	13285.3	4973	17671.2	9349.63	9987.78	13361.2	12620.3	31114.9	14302.3	14315.1	13461.8	15565.6	18508.6	13464.9	5051.5	7657.77	17224.4	8414.37	15877.5	17585.5	9717.41	11319.8	16771.1	14411.2	11170.7	14775.4	0.858446	0.579416	0.674296	0.869902	0.657673	0.299536	0.0910415	0.0505256	0.394692	0.0658061	-0.220201	-0.787329	-0.568546	-0.201076	-0.604558	0.523551	1.04076	1.29649	0.403741
S-ribosyl-L-homocysteine-posi	532048	368438	570369	565276	339829	323841	279147	267262	607973	511497	515055	576712	280580	191607	225951	199432	169632	175773	244066	225232	505919	575048	343336	441657	509033	302520	552809	224392	203676	466490	1.68264	0.920811	2.26849	2.49923	1.0912	0.0198548	0.189766	0.00366971	0.00205757	0.33863	0.750729	-0.119024	1.18173	1.32148	0.125912	1.70213	0.721781	2.43537	2.68665
succinate	1.38544e+07	8.18752e+06	2.47531e+07	1.64286e+07	1.26677e+07	1.45014e+07	1.2691e+07	1.33156e+07	2.16086e+07	1.29741e+07	2.31988e+07	2.19891e+07	8.15799e+06	1.58055e+07	1.07066e+07	1.79808e+07	1.54249e+07	1.73717e+07	1.11491e+07	1.68421e+07	1.03056e+07	2.06992e+07	2.19559e+07	1.64939e+07	1.58059e+07	1.32939e+07	1.99426e+07	1.31627e+07	1.51969e+07	1.73636e+07	1.18896	0.792568	1.20081	1.04007	0.910287	0.276798	0.06512	0.305661	0.453034	0.35228	0.249697	-0.335393	0.264006	0.0566831	-0.135606	0.557836	1.18629	0.514759	0.343869
succinyl-CoA-posi	25238.5	26082.6	21012.8	15035.2	6731.09	9907.59	18506.9	5876.39	35392.8	36195.4	25254.9	19362.2	33648.5	41252.8	22713.9	26922.2	21850.2	23508.2	31865.9	9214.28	20216.4	25196.9	15984.6	N/A	21842.3	10255.5	29051.3	31134.4	21609.7	20466	2.12981	0.75185	0.701548	1.01076	1.06725	0.0246616	0.0117924	0.0242192	0.477277	0.0591863	1.09073	-0.411482	-0.511386	0.0154453	0.0938947	1.60798	1.9284	1.61584	0.32123
taurine	3.59145e+07	2.68383e+07	5.65428e+07	5.08839e+07	8.77979e+07	7.47404e+07	7.7557e+07	8.44162e+07	6.57893e+07	7.3355e+07	7.71786e+07	7.03782e+07	6.58004e+07	5.74144e+07	5.79673e+07	6.68444e+07	7.31877e+07	6.73253e+07	7.9661e+07	5.0511e+07	6.10968e+07	5.93132e+07	5.41962e+07	6.34934e+07	4.25449e+07	8.11279e+07	7.16753e+07	6.20066e+07	6.76713e+07	5.95249e+07	0.524418	0.593578	0.686135	0.628699	0.714741	0.00601783	0.00929508	0.0332505	0.0368323	0.0563521	-0.931212	-0.75249	-0.543436	-0.669558	-0.484508	2.22056	2.03175	1.4782	1.43377
Taurodeoxycholic acid	61409.3	32805.2	98428	47109.9	87506.2	79081.4	53849.6	76554.9	88794.5	99323.8	114418	60544.7	80656.3	85340.4	57217.5	78226.9	70663.1	74867.8	67298.8	74041.8	92013.9	63224.2	80760.5	93988.1	59938.1	74248	90770.3	75360.3	71717.9	82496.6	0.807268	0.660327	0.795354	0.835748	0.726552	0.264126	0.043407	0.249337	0.25497	0.102172	-0.30888	-0.598747	-0.330331	-0.258859	-0.460862	0.578189	1.36244	0.603214	0.593512
thiamine	N/A	N/A	3.02505e+07	5.51398e+07	2.1836e+07	5.39894e+07	1.88881e+07	5.11079e+07	2.63623e+07	5.09826e+07	2.86386e+07	2.9047e+07	1.32747e+07	N/A	N/A	N/A	N/A	N/A	N/A	N/A	N/A	N/A	N/A	N/A	4.26951e+07	3.64553e+07	3.37576e+07	1.32747e+07	#DIV/0!	#DIV/0!	1.17116	1.26476	3.21627	#DIV/0!	#DIV/0!	0.14146	0.230362	#DIV/0!	#DIV/0!	#DIV/0!	0.227943	0.338859	1.68539	#DIV/0!	#DIV/0!	0.849367	0.63759	#DIV/0!	#DIV/0!
Thiamine pyrophosphate	87461.2	90346.1	136936	134382	127802	153004	92652.5	157173	94364.8	84776.8	98388.2	107773	135117	109940	155647	111194	157720	135884	185909	134580	139598	161690	144714	145405	112281	132658	96325.8	127974	153523	147852	0.846397	1.16564	0.877372	0.731362	0.759417	0.220853	0.108263	0.180583	0.0339467	0.0536291	-0.240594	0.221122	-0.188739	-0.451342	-0.397035	0.655897	0.965519	0.743324	1.4692
thiamine-phosphate	8406.63	18524.5	30281.9	26920.1	39538.3	38723.2	19344.8	30624.1	24395.5	41219	54465.5	37922.9	56346.5	20810.1	87488.5	44588.2	49651.1	50374.3	71504.8	68145	26080.1	24394.7	37857.5	44585.7	21033.3	32057.6	39500.7	52308.3	59918.8	33229.5	0.656109	0.532479	0.402102	0.35103	0.632971	0.159276	0.00456326	0.0463574	0.000238768	0.0156134	-0.607992	-0.909204	-1.31436	-1.51033	-0.65979	0.79785	2.34072	1.33388	3.62202
threonine	4.62856e+06	4.97935e+06	8.43978e+06	8.42263e+06	6.45972e+06	5.97614e+06	8.32433e+06	6.90151e+06	8.8234e+06	8.23755e+06	8.03224e+06	7.59977e+06	6.61186e+06	5.74457e+06	6.43994e+06	6.06832e+06	6.7206e+06	6.52114e+06	6.66133e+06	6.71084e+06	8.00472e+06	7.06883e+06	6.84794e+06	6.78253e+06	6.61758e+06	6.91542e+06	8.17324e+06	6.21618e+06	6.65348e+06	7.17601e+06	0.956931	0.809664	1.06457	0.994605	0.922181	0.354517	0.154111	0.364753	0.487249	0.346352	-0.0635139	-0.304604	0.0902764	-0.00780461	-0.116878	0.450363	0.812167	0.438001	0.312249
thymidine	7899.41	10031.7	6221.87	4835.61	9381.03	3712.73	N/A	8414.65	3792.62	2484.61	4871.28	N/A	4583.22	5665.35	14882.8	11168.3	N/A	4515.85	4776.29	12867.5	6662.22	10576.1	N/A	4683.83	7247.16	7169.47	3716.17	9074.93	7386.55	7307.4	1.01084	1.95017	0.798591	0.981129	0.991756	0.45099	0.0683797	0.309861	0.46863	0.320753	0.0155491	0.963599	-0.324471	-0.0274852	-0.0119428	0.345834	1.16507	0.508833	0.32917
thymine	224600	220610	164913	198514	196945	59303.2	260102	150894	205884	178856	281370	286284	185573	182659	159097	328172	196476	112428	218798	175856	154488	129130	247768	257468	202159	166811	238098	213875	175889	197214	1.21191	0.849059	0.945222	1.14936	1.02508	0.274606	0.212041	0.394505	0.242715	0.459059	0.277278	-0.236064	-0.081275	0.200825	0.0357343	0.56129	0.67358	0.403948	0.614904
trans, trans-farnesyl diphosphate	91431.1	123644	219356	155790	98421.1	75921.1	62671.7	56133	422419	487985	385104	465500	342004	378400	381806	361485	600850	498280	616296	484214	542646	254093	322611	416443	147555	73286.7	440252	365924	549910	383948	2.0134	0.335161	0.403241	0.268326	0.384311	0.0621647	0.00341363	0.00104424	0.000930413	0.0293794	1.00963	-1.57707	-1.31029	-1.89794	-1.37966	1.20646	2.46678	2.9812	3.03132
trehalose-6-Phosphate	247229	158073	258593	250606	115261	156467	136374	159841	529040	545490	279874	560915	388655	205709	299959	199157	213256	201081	543383	291051	152809	354996	338183	313702	228625	141986	478830	273370	312192	289923	1.6102	0.477467	0.836322	0.732322	0.788574	0.0307612	0.0256884	0.169267	0.157464	0.190552	0.68724	-1.06653	-0.257869	-0.44945	-0.342683	1.512	1.59026	0.771428	0.802819
trehalose-sucrose	38138.2	49286.5	92059.4	55987.1	96197.1	40416.2	30549.4	49484.1	60690.6	71371.4	82683.3	146396	104573	53614.1	56466.1	190455	63996.1	40297.3	32677.7	49943.5	83536.2	91315.5	63772.6	67533.1	58867.8	54161.7	90285.4	101277	46728.6	76539.4	1.08689	0.652019	0.581256	1.25978	0.769118	0.429892	0.116067	0.168406	0.270107	0.188789	0.120207	-0.617014	-0.782754	0.333172	-0.378723	0.36664	0.93529	0.773644	0.568464
tryptophan	2.2911e+06	1.31939e+06	2.84901e+06	2.4623e+06	2.60882e+06	2.68655e+06	2.51015e+06	2.65227e+06	2.94893e+06	2.73323e+06	3.13398e+06	2.59396e+06	2.3065e+06	2.82358e+06	2.54113e+06	1.65528e+06	1.87187e+06	1.94098e+06	2.25481e+06	2.36697e+06	2.35335e+06	2.80827e+06	2.1716e+06	2.88684e+06	2.23045e+06	2.61445e+06	2.85252e+06	2.33162e+06	2.10866e+06	2.55501e+06	0.853125	0.781921	0.956608	1.05776	0.872969	0.180569	0.0589922	0.425905	0.340448	0.261771	-0.229172	-0.354906	-0.0640006	0.0810088	-0.195998	0.743357	1.22921	0.370687	0.46795
tyrosine	1.53723e+06	1.90572e+06	4.03797e+06	3.80061e+06	3.34156e+06	3.49349e+06	3.27689e+06	3.82678e+06	3.60863e+06	3.53366e+06	4.81772e+06	3.50982e+06	4.49907e+06	2.96273e+06	3.5599e+06	3.35661e+06	3.52835e+06	2.86663e+06	3.8837e+06	4.02762e+06	2.66881e+06	3.80497e+06	3.15756e+06	3.39347e+06	2.82038e+06	3.48468e+06	3.86746e+06	3.59458e+06	3.57657e+06	3.2562e+06	0.809366	0.72926	0.784622	0.788571	0.866157	0.180771	0.068817	0.205429	0.103809	0.275249	-0.305136	-0.455495	-0.349931	-0.342687	-0.207299	0.742872	1.1623	0.687339	0.983767
UDP-D-glucose	2.53381e+07	2.09769e+07	4.30594e+07	3.66271e+07	1.30422e+07	1.20836e+07	1.20902e+07	1.43415e+07	3.25847e+07	2.59308e+07	3.36505e+07	2.95677e+07	2.10427e+07	2.45112e+07	2.23686e+07	2.64268e+07	2.68026e+07	2.6613e+07	2.22287e+07	2.81434e+07	1.96571e+07	2.71609e+07	2.44621e+07	1.39994e+07	3.15004e+07	1.28894e+07	3.04334e+07	2.35873e+07	2.59469e+07	2.13199e+07	2.4439	1.03506	1.33548	1.21403	1.47751	0.0169171	0.407768	0.109424	0.207688	0.108804	1.28919	0.0497129	0.417358	0.279806	0.563171	1.77167	0.389587	0.960887	0.68259
UDP-D-glucuronate	489611	465729	625889	1.31482e+06	81600.1	95898	104305	108549	884995	946468	922089	840393	548491	699105	464386	690688	614987	748894	894231	799154	399635	500526	436610	322144	724014	97587.9	898486	600667	764316	414729	7.4191	0.805815	1.20535	0.94727	1.74575	0.0247256	0.242442	0.27677	0.422286	0.137646	2.89124	-0.31148	0.269451	-0.0781529	0.803849	1.60685	0.615393	0.557882	0.374393
UDP-N-acetyl-glucosamine	3.02035e+06	1.99702e+06	6.33687e+06	9.18473e+06	1.90624e+06	1.68666e+06	1.99627e+06	1.96014e+06	5.25857e+06	4.85536e+06	8.50909e+06	4.22654e+06	3.54336e+06	3.43667e+06	3.717e+06	4.01696e+06	7.88997e+06	3.35814e+06	4.27888e+06	6.7986e+06	3.71871e+06	6.77936e+06	7.7269e+06	8.32606e+06	5.13474e+06	1.88733e+06	5.71239e+06	3.6785e+06	5.5814e+06	6.63776e+06	2.72064	0.898878	1.39588	0.919975	0.773566	0.0665503	0.387752	0.203264	0.404904	0.147899	1.44395	-0.153802	0.481175	-0.120334	-0.370404	1.17685	0.411446	0.691939	0.392648
UDP-nega	2.27864e+07	2.22309e+07	2.82567e+07	3.80728e+07	6.06481e+06	4.01071e+06	4.22538e+06	6.09244e+06	2.49038e+07	3.46328e+07	3.85478e+07	2.69107e+07	2.36979e+07	2.86022e+07	2.12842e+07	2.06118e+07	1.81965e+07	2.36016e+07	2.37168e+07	2.17083e+07	1.77649e+07	2.37879e+07	2.00934e+07	1.88251e+07	2.78367e+07	5.09834e+06	3.12488e+07	2.3549e+07	2.18058e+07	2.01178e+07	5.45996	0.890809	1.18208	1.27658	1.38368	0.00358516	0.284152	0.234071	0.10161	0.086823	2.44889	-0.166812	0.241322	0.352279	0.468515	2.44549	0.54645	0.630653	0.993064
UDP-xylose	169088	184226	351661	394587	289380	144719	271715	251470	508090	253421	350802	338119	290241	257920	254909	227179	354946	194340	348148	401131	175008	267523	262789	313773	274890	239321	362608	257562	324641	254773	1.14863	0.758093	1.06728	0.846751	1.07896	0.285736	0.195266	0.408308	0.176896	0.327149	0.199908	-0.399553	0.0939362	-0.23999	0.109643	0.544035	0.709373	0.389012	0.752282
UMP	291222	277263	637812	651111	88988.3	136179	98358.9	148114	697562	730838	767951	726943	412068	336443	322818	600493	375374	421092	455359	582877	423604	637220	590734	467876	464352	117910	730823	417956	458676	529858	3.93819	0.635382	1.11101	1.01237	0.876369	0.0212606	0.0342225	0.331456	0.471817	0.308063	1.97753	-0.654305	0.151868	0.0177436	-0.190389	1.67243	1.46569	0.479574	0.326226
uracil	2.01842e+06	1.64434e+06	3.64944e+06	3.30314e+06	3.66042e+06	3.33471e+06	3.41709e+06	3.59011e+06	3.07129e+06	3.19907e+06	3.32103e+06	3.30485e+06	2.58059e+06	2.48548e+06	2.409e+06	2.39173e+06	2.34807e+06	2.11535e+06	2.46531e+06	2.20255e+06	2.81868e+06	2.95808e+06	2.51447e+06	2.79559e+06	2.65384e+06	3.50058e+06	3.22406e+06	2.4667e+06	2.28282e+06	2.7717e+06	0.758113	0.823134	1.07586	1.16253	0.957475	0.089563	0.143251	0.371542	0.233522	0.424304	-0.399516	-0.2808	0.105496	0.217263	-0.062694	1.04787	0.843901	0.429992	0.631673
Urea	715055	724278	1.33122e+06	1.04996e+06	1.8453e+06	1.14627e+06	1.28247e+06	882251	1.23795e+06	1.27861e+06	1.27053e+06	1.35286e+06	1.00724e+06	1.29024e+06	736678	1.0811e+06	755219	874756	901973	695386	773428	1.15047e+06	1.20642e+06	758936	955130	1.28907e+06	1.28498e+06	1.02881e+06	806833	972313	0.740944	0.743301	0.928379	1.1838	0.982329	0.169543	0.0511668	0.392908	0.188355	0.459072	-0.432564	-0.427982	-0.107214	0.243427	-0.0257225	0.77072	1.29101	0.405709	0.725023
Uric acid	842489	1.32333e+06	2.99013e+06	2.64445e+06	1.74858e+06	3.11018e+06	2.20195e+06	1.41886e+06	1.87654e+06	1.22822e+06	2.81803e+06	1.43037e+06	1.2434e+06	1.29286e+06	1.29712e+06	1.42118e+06	1.69268e+06	1.86704e+06	1.64736e+06	2.99894e+06	939893	1.88943e+06	2.00811e+06	1.91514e+06	1.9501e+06	2.11989e+06	1.83829e+06	1.31364e+06	2.0515e+06	1.68814e+06	0.919904	1.06082	1.4845	0.95057	1.15517	0.413007	0.411691	0.143172	0.424966	0.25952	-0.120444	0.085182	0.569977	-0.0731346	0.20811	0.384042	0.385428	0.844143	0.371646
uridine	328998	288641	320457	403944	502064	460185	480120	305279	288131	483476	336742	391229	448847	361160	280570	362760	302325	263801	316379	296380	500994	500009	486102	435923	335510	436912	374895	363334	294721	480757	0.767912	0.894945	0.923419	1.1384	0.697878	0.113038	0.256077	0.271327	0.0860567	0.01695	-0.380987	-0.16013	-0.114942	0.187004	-0.518953	0.946775	0.591629	0.566507	1.06522
UTP-nega	2.08398e+07	1.77333e+07	4.67644e+07	4.29845e+07	6.0682e+06	8.30201e+06	6.91086e+06	8.61674e+06	5.74889e+07	5.75522e+07	5.01229e+07	5.91378e+07	7.23454e+07	5.45949e+07	6.39464e+07	5.53153e+07	6.7928e+07	5.89473e+07	6.44009e+07	6.55665e+07	5.91541e+07	4.57231e+07	4.89867e+07	4.93672e+07	3.20805e+07	7.47445e+06	5.60755e+07	6.15505e+07	6.42107e+07	5.08078e+07	4.29202	0.572095	0.521206	0.499613	0.631409	0.0223412	0.0346692	0.0236937	0.0101492	0.0592627	2.10166	-0.805673	-0.940074	-1.00112	-0.663353	1.65089	1.46006	1.62537	1.99357
valine	521256	440286	879333	744998	967492	859129	824811	1.07712e+06	949642	847656	1.07973e+06	950395	787366	830626	715143	821589	755800	638338	662358	740327	750763	737285	842490	750190	646468	932137	956856	788681	699206	770182	0.693533	0.675617	0.819682	0.924575	0.83937	0.0453055	0.00774336	0.161991	0.323762	0.114649	-0.527964	-0.565723	-0.286863	-0.113138	-0.25262	1.34385	2.11107	0.79051	0.489775
xanthine	1.15923e+07	8.72553e+06	1.68539e+07	1.40068e+07	1.20543e+07	1.56976e+07	1.60848e+07	1.61258e+07	1.69377e+07	1.66915e+07	1.3503e+07	1.7189e+07	1.41262e+07	1.39339e+07	1.35272e+07	1.39623e+07	1.39706e+07	1.41318e+07	1.48567e+07	1.30445e+07	1.48702e+07	1.54983e+07	1.61405e+07	1.39713e+07	1.27946e+07	1.49906e+07	1.60803e+07	1.38874e+07	1.40009e+07	1.51201e+07	0.853508	0.795668	0.92131	0.913842	0.8462	0.143291	0.133722	0.295471	0.262613	0.134614	-0.228524	-0.329761	-0.118242	-0.129983	-0.24093	0.843781	0.873799	0.529485	0.580683
xanthosine	171780	333167	444734	441430	516966	223235	341964	297929	396915	588168	428555	427957	447084	581100	416199	379759	202567	306077	409421	296268	420640	418033	426527	386743	347778	345024	460399	456035	303583	412986	1.00798	0.755384	0.762611	1.14558	0.842106	0.491298	0.112301	0.155354	0.157585	0.20409	0.0114704	-0.404718	-0.390981	0.196073	-0.247927	0.308655	0.949618	0.808677	0.802486
xanthosine-5-phosphate	100938	33364.3	50028.3	92153.2	34457.1	21869.8	23555.2	30285.9	20196.1	18515.7	10935.4	17666	19357.8	8414.05	18507	15149	12618.3	15148	14299	20183.6	N/A	10095.5	21879.8	4206.9	69120.9	27542	16828.3	15357	15562.2	12060.7	2.50966	4.10742	4.50095	4.44158	5.73108	0.0267407	0.0216013	0.0180527	0.0224493	0.0775306	1.32749	2.03823	2.17023	2.15107	2.51881	1.57283	1.66552	1.74346	1.6488
Xanthurenic acid	119223	155750	180919	193705	101173	117186	99378.2	30287.3	215142	181940	176381	170133	126511	142494	142309	106303	117092	83036.8	167334	120312	161554	109155	161311	136308	162399	87006.2	185899	129404	121944	142082	1.86653	0.873589	1.25497	1.33175	1.143	0.0504977	0.218131	0.102282	0.0613261	0.215113	0.900356	-0.194973	0.327659	0.413328	0.192821	1.29673	0.661283	0.990199	1.21235
[truncated: 5,000 more columns]
